# Supplementary material for: ALKBH5 promotes hypopharyngeal squamous cell carcinoma apoptosis by targeting TLR2 in a YTHDF1/IGF2BP2-mediated manner
Source: Cell Death Discov. 2023 Aug 23;9:308. doi: 10.1038/s41420-023-01589-6 (PMC10447508; doi:10.1038/s41420-023-01589-6)
Supplement: Supplementary file 2 — Additional file 2 [file 41420_2023_1589_MOESM2_ESM.xlsx]

## Sheet: Sheet1
Additional File 2: Antibodies used in current studies.
antibody	Company	ID
b-actin	abcam	ab8226
GAPDH	abcam	ab8245
tubulin	abcam	ab7291
METTL3	abcam	ab195352
ALKBH5	abcam	ab195377
YTHDF1	abcam	ab252346
YTHDF2	abcam	ab220163
YTHDF3	abcam	ab220161
FTO	abcam	ab126605
c-cas3	abcam	ab32351
bax	abcam	ab32503
bcl2	abcam	ab32124
bcl-xl	abcam	ab32370
puma	abcam	ab9643
bad	abcam	ab32445
mcl-1	abcam	ab32087
FLIP	Gene Tex	GTX113047
c-parp	abcam	ab32064
TLR2	CST	12276T
TP53INP1	abcam	ab202026
PDCD4	abcam	ab80590
BIRC3	abcam	ab32059
bcl2A1	hua an biology	ET1610-20
TNFAIP3	abcam	ab92324
IGF2BP2	abcam	ab124930
Anti-m6A antibody	Synaptic Systems	202 003
