# Supplementary material for: ALKBH5 promotes hypopharyngeal squamous cell carcinoma apoptosis by targeting TLR2 in a YTHDF1/IGF2BP2-mediated manner
Source: Cell Death Discov. 2023 Aug 23;9:308. doi: 10.1038/s41420-023-01589-6 (PMC10447508; doi:10.1038/s41420-023-01589-6)
Supplement: Supplementary file 3 — Additional file 3 [file 41420_2023_1589_MOESM3_ESM.xlsx]

## Sheet: siRNAs or shRNAs
Additional File 3: siRNA and primers in current stuides
Gene symbol	Targeted sequence
siALKBH5#1	ACAAGUACUUCUUCGGCGA
siALKBH5#2	GCGCCGUCAUCAACGACUA
shALKBH5#2	CCACCCAGCTATGCTTCAGAT
shALKBH5#3	ACAAGTACTTCTTCGGCGA
siIGF2BP1#1	ACGCUUAGAGAUUGAACAUUC
siIGF2BP1#2	CUCCAAAGUUCGUAUGGUUAU
siIGF2BP2	CAUGCCGCAUGAUUCUUGA
siIGF2BP3	CGGUGAAUGAACUUCAGAAUU
siYTHDF1	CCGCGUCUAGUUGUUCAUGAA
siYTHDF2	GCCCAAUAAUGCAUAUACU
siLYPD1#1	UUCAAGACAUGUGUCAGAAAG
siLYPD1#2	AGCAAAGUGCCGGGAUCAUGU
shLYPD1	UUCAAGACAUGUGUCAGAAAG
siFTO#1	AUAGCCGCUGCUUGUGAGA
siFTO#2	ACACUUGGCUCCCUUAUCU
shFTO	AUAGCCGCUGCUUGUGAGA
