# Supplementary material for: ALKBH5 promotes hypopharyngeal squamous cell carcinoma apoptosis by targeting TLR2 in a YTHDF1/IGF2BP2-mediated manner
Source: Cell Death Discov. 2023 Aug 23;9:308. doi: 10.1038/s41420-023-01589-6 (PMC10447508; doi:10.1038/s41420-023-01589-6)
Supplement: Supplementary file 6 — Additional file 6 [file 41420_2023_1589_MOESM6_ESM.xlsx]

## Sheet: ALKBH5 RNA-seq
sheet 1	RNA-Seq of shALKBH5 cells compared with shCON cells.
seqnames	start	end	geneId	gene name	GO
chr13	102799110	102875994	ENSG00000270181	BIVM-ERCC5	GO:0003677(DNA binding);GO:0003697(single-stranded DNA binding);GO:0003824(catalytic activity);GO:0004518(nuclease activity);GO:0004519(endonuclease activity);GO:0005634(nucleus);GO:0006281(DNA repair);GO:0006289(nucleotide-excision repair);GO:0006974(cellular response to DNA damage stimulus);GO:0016787(hydrolase activity);GO:0016788(hydrolase activity, acting on ester bonds);GO:0046872(metal ion…	BIVM-ERCC5 readthrough [Source:HGNC Symbol;Acc:HGNC:43690]
chr12	55757275	55827546	ENSG00000257390	AC023055	GO:0005515(protein binding);GO:0016607(nuclear speck);GO:0036464(cytoplasmic ribonucleoprotein granule);GO:0036464(cytoplasmic ribonucleoprotein granule)	novel protein
chr19	10106223	10114780	ENSG00000243207	PPAN-P2RY11	GO:0004930(G protein-coupled receptor activity);GO:0005730(nucleolus);GO:0007165(signal transduction);GO:0007186(G protein-coupled receptor signaling pathway);GO:0016020(membrane);GO:0016021(integral component of membrane)	PPAN-P2RY11 readthrough [Source:HGNC Symbol;Acc:HGNC:33526]
chr6	31269491	31357188	ENSG00000234745	HLA-B	GO:0000139(Golgi membrane);GO:0001916(positive regulation of T cell mediated cytotoxicity);GO:0002250(adaptive immune response);GO:0002376(immune system process);GO:0002474(antigen processing and presentation of peptide antigen via MHC class I);GO:0002479(antigen processing and presentation of exogenous peptide antigen via MHC class I, TAP-dependent);GO:0002480(antigen processing and presentation…	major histocompatibility complex, class I, B [Source:HGNC Symbol;Acc:HGNC:4932]
chr13	102845831	102875995	ENSG00000134899	ERCC5	GO:0000109(nucleotide-excision repair complex);GO:0000405(bubble DNA binding);GO:0000993(RNA polymerase II complex binding);GO:0003677(DNA binding);GO:0003690(double-stranded DNA binding);GO:0003697(single-stranded DNA binding);GO:0003824(catalytic activity);GO:0004518(nuclease activity);GO:0004519(endonuclease activity);GO:0004520(endodeoxyribonuclease activity);GO:0005515(protein binding);GO:00…	ERCC excision repair 5, endonuclease [Source:HGNC Symbol;Acc:HGNC:3437]
chr18	49481681	49492479	ENSG00000215472	RPL17-C18orf32	GO:0003735(structural constituent of ribosome);GO:0005840(ribosome);GO:0006412(translation);GO:0015934(large ribosomal subunit);GO:0015934(large ribosomal subunit)	RPL17-C18orf32 readthrough [Source:HGNC Symbol;Acc:HGNC:44661]
chr7	94656325	94669695	ENSG00000242265	PEG10	GO:0003676(nucleic acid binding);GO:0003677(DNA binding);GO:0003723(RNA binding);GO:0005515(protein binding);GO:0005634(nucleus);GO:0005654(nucleoplasm);GO:0005737(cytoplasm);GO:0005829(cytosol);GO:0006915(apoptotic process);GO:0008270(zinc ion binding);GO:0030154(cell differentiation);GO:0030512(negative regulation of transforming growth factor beta receptor signaling pathway);GO:0046872(metal i…	paternally expressed 10 [Source:HGNC Symbol;Acc:HGNC:14005]
chr5	138465479	138469303	ENSG00000120738	EGR1	GO:0000122(negative regulation of transcription by RNA polymerase II);GO:0000790(nuclear chromatin);GO:0000976(transcription regulatory region sequence-specific DNA binding);GO:0000977(RNA polymerase II regulatory region sequence-specific DNA binding);GO:0000981(DNA-binding transcription factor activity, RNA polymerase II-specific);GO:0001228(DNA-binding transcription activator activity, RNA poly…	early growth response 1 [Source:HGNC Symbol;Acc:HGNC:3238]
chr8	22687659	22693480	ENSG00000179388	EGR3	GO:0000790(nuclear chromatin);GO:0000976(transcription regulatory region sequence-specific DNA binding);GO:0000981(DNA-binding transcription factor activity, RNA polymerase II-specific);GO:0001228(DNA-binding transcription activator activity, RNA polymerase II-specific);GO:0001938(positive regulation of endothelial cell proliferation);GO:0002042(cell migration involved in sprouting angiogenesis);…	early growth response 3 [Source:HGNC Symbol;Acc:HGNC:3240]
chr17	18183078	18209954	ENSG00000091542	ALKBH5	GO:0001666(response to hypoxia);GO:0003723(RNA binding);GO:0005634(nucleus);GO:0005654(nucleoplasm);GO:0005794(Golgi apparatus);GO:0005829(cytosol);GO:0006307(DNA dealkylation involved in DNA repair);GO:0006397(mRNA processing);GO:0006406(mRNA export from nucleus);GO:0007283(spermatogenesis);GO:0016491(oxidoreductase activity);GO:0016607(nuclear speck);GO:0016706(2-oxoglutarate-dependent dioxygen…	alkB homolog 5, RNA demethylase [Source:HGNC Symbol;Acc:HGNC:25996]
chr17	16817983	16822579	ENSG00000226145	KRT16P6	NA	keratin 16 pseudogene 6 [Source:HGNC Symbol;Acc:HGNC:50719]
chr4	73740541	73743716	ENSG00000169429	CXCL8	GO:0001525(angiogenesis);GO:0002237(response to molecule of bacterial origin);GO:0005125(cytokine activity);GO:0005153(interleukin-8 receptor binding);GO:0005515(protein binding);GO:0005576(extracellular region);GO:0005615(extracellular space);GO:0006935(chemotaxis);GO:0006952(defense response);GO:0006954(inflammatory response);GO:0006955(immune response);GO:0007050(cell cycle arrest);GO:0007165(…	C-X-C motif chemokine ligand 8 [Source:HGNC Symbol;Acc:HGNC:6025]
chr10	62811996	62919900	ENSG00000122877	EGR2	GO:0000790(nuclear chromatin);GO:0000976(transcription regulatory region sequence-specific DNA binding);GO:0000978(RNA polymerase II cis-regulatory region sequence-specific DNA binding);GO:0000981(DNA-binding transcription factor activity, RNA polymerase II-specific);GO:0001102(RNA polymerase II activating transcription factor binding);GO:0001228(DNA-binding transcription activator activity, RNA …	early growth response 2 [Source:HGNC Symbol;Acc:HGNC:3239]
chr20	63488013	63499239	ENSG00000101210	EEF1A2	GO:0000166(nucleotide binding);GO:0003746(translation elongation factor activity);GO:0003924(GTPase activity);GO:0005515(protein binding);GO:0005525(GTP binding);GO:0005737(cytoplasm);GO:0005853(eukaryotic translation elongation factor 1 complex);GO:0006412(translation);GO:0006414(translational elongation);GO:0008135(translation factor activity, RNA binding);GO:0010035(response to inorganic subst…	eukaryotic translation elongation factor 1 alpha 2 [Source:HGNC Symbol;Acc:HGNC:3192]
chr22	24556007	24628987	ENSG00000286070	AP000356	GO:0000387(spliceosomal snRNP assembly);GO:0005634(nucleus);GO:0005681(spliceosomal complex);GO:0005737(cytoplasm);GO:0005829(cytosol);GO:0006396(RNA processing);GO:0006397(mRNA processing);GO:0008380(RNA splicing);GO:0008380(RNA splicing)	novel protein
chr3	98497912	98523066	ENSG00000080822	CLDND1	GO:0005515(protein binding);GO:0009986(cell surface);GO:0016020(membrane);GO:0016021(integral component of membrane);GO:0016324(apical plasma membrane);GO:0016324(apical plasma membrane)	claudin domain containing 1 [Source:HGNC Symbol;Acc:HGNC:1322]
chr19	39406847	39409412	ENSG00000128016	ZFP36	GO:0000122(negative regulation of transcription by RNA polymerase II);GO:0000165(MAPK cascade);GO:0000288(nuclear-transcribed mRNA catabolic process, deadenylation-dependent decay);GO:0000289(nuclear-transcribed mRNA poly(A) tail shortening);GO:0000932(P-body);GO:0003677(DNA binding);GO:0003723(RNA binding);GO:0003729(mRNA binding);GO:0005515(protein binding);GO:0005634(nucleus);GO:0005737(cytopl…	ZFP36 ring finger protein [Source:HGNC Symbol;Acc:HGNC:12862]
chr4	73869393	73871308	ENSG00000163739	CXCL1	GO:0005102(signaling receptor binding);GO:0005125(cytokine activity);GO:0005515(protein binding);GO:0005576(extracellular region);GO:0005615(extracellular space);GO:0006935(chemotaxis);GO:0006952(defense response);GO:0006954(inflammatory response);GO:0006955(immune response);GO:0007165(signal transduction);GO:0007186(G protein-coupled receptor signaling pathway);GO:0007399(nervous system developm…	C-X-C motif chemokine ligand 1 [Source:HGNC Symbol;Acc:HGNC:4602]
chr6	24976419	24976982	ENSG00000214975	PPIAP29	NA	peptidylprolyl isomerase A pseudogene 29 [Source:HGNC Symbol;Acc:HGNC:43021]
chr1	96446930	96448318	ENSG00000228502	EEF1A1P11	NA	eukaryotic translation elongation factor 1 alpha 1 pseudogene 11 [Source:HGNC Symbol;Acc:HGNC:3206]
chr22	35380361	35394207	ENSG00000100292	HMOX1	GO:0001525(angiogenesis);GO:0001666(response to hypoxia);GO:0001935(endothelial cell proliferation);GO:0002246(wound healing involved in inflammatory response);GO:0002686(negative regulation of leukocyte migration);GO:0004392(heme oxygenase (decyclizing) activity);GO:0004630(phospholipase D activity);GO:0005198(structural molecule activity);GO:0005515(protein binding);GO:0005615(extracellular spa…	heme oxygenase 1 [Source:HGNC Symbol;Acc:HGNC:5013]
chr16	32877469	32885501	ENSG00000214617	SLC6A10P	NA	solute carrier family 6 member 10, pseudogene [Source:HGNC Symbol;Acc:HGNC:11043]
chr12	52022832	52059507	ENSG00000123358	NR4A1	GO:0000790(nuclear chromatin);GO:0000977(RNA polymerase II regulatory region sequence-specific DNA binding);GO:0000978(RNA polymerase II cis-regulatory region sequence-specific DNA binding);GO:0000981(DNA-binding transcription factor activity, RNA polymerase II-specific);GO:0001228(DNA-binding transcription activator activity, RNA polymerase II-specific);GO:0001938(positive regulation of endothel…	nuclear receptor subfamily 4 group A member 1 [Source:HGNC Symbol;Acc:HGNC:7980]
chr14	75278826	75282230	ENSG00000170345	FOS	GO:0000790(nuclear chromatin);GO:0000976(transcription regulatory region sequence-specific DNA binding);GO:0000978(RNA polymerase II cis-regulatory region sequence-specific DNA binding);GO:0000979(RNA polymerase II core promoter sequence-specific DNA binding);GO:0000981(DNA-binding transcription factor activity, RNA polymerase II-specific);GO:0001102(RNA polymerase II activating transcription fac…	Fos proto-oncogene, AP-1 transcription factor subunit [Source:HGNC Symbol;Acc:HGNC:3796]
chr6	139135080	139180802	ENSG00000112406	HECA	GO:0003674(molecular_function);GO:0005634(nucleus);GO:0005737(cytoplasm);GO:0007275(multicellular organism development);GO:0016020(membrane);GO:0030323(respiratory tube development);GO:0045930(negative regulation of mitotic cell cycle)	hdc homolog, cell cycle regulator [Source:HGNC Symbol;Acc:HGNC:21041]
chr4	2462220	2625320	ENSG00000063978	RNF4	GO:0003677(DNA binding);GO:0004842(ubiquitin-protein transferase activity);GO:0005515(protein binding);GO:0005634(nucleus);GO:0005654(nucleoplasm);GO:0005737(cytoplasm);GO:0008134(transcription factor binding);GO:0008270(zinc ion binding);GO:0016567(protein ubiquitination);GO:0016604(nuclear body);GO:0016605(PML body);GO:0016740(transferase activity);GO:0030374(nuclear receptor transcription coac…	ring finger protein 4 [Source:HGNC Symbol;Acc:HGNC:10067]
chr19	18868545	18896727	ENSG00000223802	CERS1	GO:0005576(extracellular region);GO:0005783(endoplasmic reticulum);GO:0005789(endoplasmic reticulum membrane);GO:0006629(lipid metabolic process);GO:0006665(sphingolipid metabolic process);GO:0007165(signal transduction);GO:0008083(growth factor activity);GO:0016020(membrane);GO:0016021(integral component of membrane);GO:0016410(N-acyltransferase activity);GO:0016740(transferase activity);GO:0030…	ceramide synthase 1 [Source:HGNC Symbol;Acc:HGNC:14253]
chr9	130444961	130501274	ENSG00000130707	ASS1	GO:0000050(urea cycle);GO:0000052(citrulline metabolic process);GO:0000053(argininosuccinate metabolic process);GO:0000166(nucleotide binding);GO:0001822(kidney development);GO:0001889(liver development);GO:0003723(RNA binding);GO:0004055(argininosuccinate synthase activity);GO:0005515(protein binding);GO:0005524(ATP binding);GO:0005634(nucleus);GO:0005737(cytoplasm);GO:0005739(mitochondrion);GO:…	argininosuccinate synthase 1 [Source:HGNC Symbol;Acc:HGNC:758]
chr5	172768096	172771195	ENSG00000120129	DUSP1	GO:0000188(inactivation of MAPK activity);GO:0001706(endoderm formation);GO:0004721(phosphoprotein phosphatase activity);GO:0004722(protein serine/threonine phosphatase activity);GO:0004725(protein tyrosine phosphatase activity);GO:0005515(protein binding);GO:0005634(nucleus);GO:0005737(cytoplasm);GO:0006470(protein dephosphorylation);GO:0007049(cell cycle);GO:0007162(negative regulation of cell …	dual specificity phosphatase 1 [Source:HGNC Symbol;Acc:HGNC:3064]
chr11	69294151	69367726	ENSG00000172927	MYEOV	GO:0005515(protein binding);GO:0005515(protein binding)	myeloma overexpressed [Source:HGNC Symbol;Acc:HGNC:7563]
chr11	65892049	65900573	ENSG00000175592	FOSL1	GO:0000790(nuclear chromatin);GO:0000977(RNA polymerase II regulatory region sequence-specific DNA binding);GO:0000978(RNA polymerase II cis-regulatory region sequence-specific DNA binding);GO:0000981(DNA-binding transcription factor activity, RNA polymerase II-specific);GO:0001228(DNA-binding transcription activator activity, RNA polymerase II-specific);GO:0001701(in utero embryonic development)…	FOS like 1, AP-1 transcription factor subunit [Source:HGNC Symbol;Acc:HGNC:13718]
chr8	102648784	102655725	ENSG00000155090	KLF10	GO:0000122(negative regulation of transcription by RNA polymerase II);GO:0000790(nuclear chromatin);GO:0000976(transcription regulatory region sequence-specific DNA binding);GO:0000978(RNA polymerase II cis-regulatory region sequence-specific DNA binding);GO:0000981(DNA-binding transcription factor activity, RNA polymerase II-specific);GO:0001046(core promoter sequence-specific DNA binding);GO:00…	Kruppel like factor 10 [Source:HGNC Symbol;Acc:HGNC:11810]
chr6	131948176	131951372	ENSG00000118523	CCN2	GO:0001502(cartilage condensation);GO:0001503(ossification);GO:0001525(angiogenesis);GO:0001894(tissue homeostasis);GO:0001934(positive regulation of protein phosphorylation);GO:0001968(fibronectin binding);GO:0005178(integrin binding);GO:0005515(protein binding);GO:0005520(insulin-like growth factor binding);GO:0005576(extracellular region);GO:0005615(extracellular space);GO:0005801(cis-Golgi ne…	cellular communication network factor 2 [Source:HGNC Symbol;Acc:HGNC:2500]
chr12	89347235	89352501	ENSG00000139318	DUSP6	GO:0000165(MAPK cascade);GO:0000187(activation of MAPK activity);GO:0000188(inactivation of MAPK activity);GO:0001933(negative regulation of protein phosphorylation);GO:0004721(phosphoprotein phosphatase activity);GO:0004725(protein tyrosine phosphatase activity);GO:0005515(protein binding);GO:0005654(nucleoplasm);GO:0005737(cytoplasm);GO:0005829(cytosol);GO:0006470(protein dephosphorylation);GO:…	dual specificity phosphatase 6 [Source:HGNC Symbol;Acc:HGNC:3072]
chr11	1995176	2001470	ENSG00000130600	H19	NA	H19 imprinted maternally expressed transcript [Source:HGNC Symbol;Acc:HGNC:4713]
chr6	31463170	31478936	ENSG00000206337	HCP5	NA	HLA complex P5 [Source:HGNC Symbol;Acc:HGNC:21659]
chr19	10271093	10286615	ENSG00000090339	ICAM1	GO:0001541(ovarian follicle development);GO:0001618(virus receptor activity);GO:0001666(response to hypoxia);GO:0001772(immunological synapse);GO:0001910(regulation of leukocyte mediated cytotoxicity);GO:0001975(response to amphetamine);GO:0002291(T cell activation via T cell receptor contact with antigen bound to MHC molecule on antigen presenting cell);GO:0002438(acute inflammatory response to …	intercellular adhesion molecule 1 [Source:HGNC Symbol;Acc:HGNC:5344]
X	48574449	48581162	ENSG00000102317	RBM3	GO:0003676(nucleic acid binding);GO:0003723(RNA binding);GO:0005515(protein binding);GO:0005634(nucleus);GO:0005654(nucleoplasm);GO:0005681(spliceosomal complex);GO:0005737(cytoplasm);GO:0006396(RNA processing);GO:0006417(regulation of translation);GO:0015934(large ribosomal subunit);GO:0030425(dendrite);GO:0035368(selenocysteine insertion sequence binding);GO:0042995(cell projection);GO:0043023(…	RNA binding motif protein 3 [Source:HGNC Symbol;Acc:HGNC:9900]
chr19	9363020	9382617	ENSG00000188629	ZNF177	GO:0000122(negative regulation of transcription by RNA polymerase II);GO:0003676(nucleic acid binding);GO:0003677(DNA binding);GO:0003700(DNA-binding transcription factor activity);GO:0005515(protein binding);GO:0005634(nucleus);GO:0006355(regulation of transcription, DNA-templated);GO:0043565(sequence-specific DNA binding);GO:0046872(metal ion binding);GO:0072562(blood microparticle);GO:1990837(…	zinc finger protein 177 [Source:HGNC Symbol;Acc:HGNC:12966]
chr1	52056199	52090716	ENSG00000134717	BTF3L4	GO:0005515(protein binding);GO:0005515(protein binding)	basic transcription factor 3 like 4 [Source:HGNC Symbol;Acc:HGNC:30547]
chr6	108041409	108165854	ENSG00000081087	OSTM1	GO:0005764(lysosome);GO:0005765(lysosomal membrane);GO:0005829(cytosol);GO:0016020(membrane);GO:0016021(integral component of membrane);GO:0030316(osteoclast differentiation);GO:0034220(ion transmembrane transport);GO:0034220(ion transmembrane transport)	osteoclastogenesis associated transmembrane protein 1 [Source:HGNC Symbol;Acc:HGNC:21652]
chr19	13150411	13154911	ENSG00000160888	IER2	GO:0000977(RNA polymerase II regulatory region sequence-specific DNA binding);GO:0001228(DNA-binding transcription activator activity, RNA polymerase II-specific);GO:0003677(DNA binding);GO:0005515(protein binding);GO:0005634(nucleus);GO:0005654(nucleoplasm);GO:0005737(cytoplasm);GO:0030182(neuron differentiation);GO:0045944(positive regulation of transcription by RNA polymerase II);GO:0048870(ce…	immediate early response 2 [Source:HGNC Symbol;Acc:HGNC:28871]
chr3	150541998	150603228	ENSG00000120742	SERP1	GO:0001501(skeletal system development);GO:0005515(protein binding);GO:0005783(endoplasmic reticulum);GO:0005789(endoplasmic reticulum membrane);GO:0005829(cytosol);GO:0005840(ribosome);GO:0005881(cytoplasmic microtubule);GO:0006006(glucose metabolic process);GO:0006464(cellular protein modification process);GO:0006486(protein glycosylation);GO:0007009(plasma membrane organization);GO:0009791(pos…	stress associated endoplasmic reticulum protein 1 [Source:HGNC Symbol;Acc:HGNC:10759]
chr11	62624826	62646726	ENSG00000089597	GANAB	GO:0003723(RNA binding);GO:0003824(catalytic activity);GO:0004553(hydrolase activity, hydrolyzing O-glycosyl compounds);GO:0005515(protein binding);GO:0005783(endoplasmic reticulum);GO:0005788(endoplasmic reticulum lumen);GO:0005794(Golgi apparatus);GO:0005975(carbohydrate metabolic process);GO:0006457(protein folding);GO:0006491(N-glycan processing);GO:0008152(metabolic process);GO:0016020(membr…	glucosidase II alpha subunit [Source:HGNC Symbol;Acc:HGNC:4138]
chr19	6677704	6730562	ENSG00000125730	C3	GO:0001798(positive regulation of type IIa hypersensitivity);GO:0001934(positive regulation of protein phosphorylation);GO:0001970(positive regulation of activation of membrane attack complex);GO:0002376(immune system process);GO:0004866(endopeptidase inhibitor activity);GO:0005102(signaling receptor binding);GO:0005515(protein binding);GO:0005576(extracellular region);GO:0005615(extracellular sp…	complement C3 [Source:HGNC Symbol;Acc:HGNC:1318]
chr10	110497907	110511533	ENSG00000138166	DUSP5	GO:0000165(MAPK cascade);GO:0000187(activation of MAPK activity);GO:0000188(inactivation of MAPK activity);GO:0001706(endoderm formation);GO:0004721(phosphoprotein phosphatase activity);GO:0004725(protein tyrosine phosphatase activity);GO:0005515(protein binding);GO:0005634(nucleus);GO:0005654(nucleoplasm);GO:0005737(cytoplasm);GO:0006470(protein dephosphorylation);GO:0008138(protein tyrosine/ser…	dual specificity phosphatase 5 [Source:HGNC Symbol;Acc:HGNC:3071]
chr19	45467995	45475179	ENSG00000125740	FOSB	GO:0000122(negative regulation of transcription by RNA polymerase II);GO:0000790(nuclear chromatin);GO:0000978(RNA polymerase II cis-regulatory region sequence-specific DNA binding);GO:0000981(DNA-binding transcription factor activity, RNA polymerase II-specific);GO:0001228(DNA-binding transcription activator activity, RNA polymerase II-specific);GO:0003677(DNA binding);GO:0003690(double-stranded…	FosB proto-oncogene, AP-1 transcription factor subunit [Source:HGNC Symbol;Acc:HGNC:3797]
chr19	12791486	12793315	ENSG00000171223	JUNB	GO:0000122(negative regulation of transcription by RNA polymerase II);GO:0000785(chromatin);GO:0000790(nuclear chromatin);GO:0000977(RNA polymerase II regulatory region sequence-specific DNA binding);GO:0000978(RNA polymerase II cis-regulatory region sequence-specific DNA binding);GO:0000981(DNA-binding transcription factor activity, RNA polymerase II-specific);GO:0001228(DNA-binding transcriptio…	JunB proto-oncogene, AP-1 transcription factor subunit [Source:HGNC Symbol;Acc:HGNC:6205]
chr22	42617840	42649392	ENSG00000100243	CYB5R3	GO:0004128(cytochrome-b5 reductase activity, acting on NAD(P)H);GO:0005515(protein binding);GO:0005576(extracellular region);GO:0005737(cytoplasm);GO:0005739(mitochondrion);GO:0005741(mitochondrial outer membrane);GO:0005783(endoplasmic reticulum);GO:0005789(endoplasmic reticulum membrane);GO:0005811(lipid droplet);GO:0005833(hemoglobin complex);GO:0006629(lipid metabolic process);GO:0006694(ster…	cytochrome b5 reductase 3 [Source:HGNC Symbol;Acc:HGNC:2873]
chr21	33642400	33899861	ENSG00000205726	ITSN1	GO:0005085(guanyl-nucleotide exchange factor activity);GO:0005509(calcium ion binding);GO:0005515(protein binding);GO:0005634(nucleus);GO:0005635(nuclear envelope);GO:0005737(cytoplasm);GO:0005768(endosome);GO:0005829(cytosol);GO:0005886(plasma membrane);GO:0005905(clathrin-coated pit);GO:0006887(exocytosis);GO:0006897(endocytosis);GO:0007186(G protein-coupled receptor signaling pathway);GO:00072…	intersectin 1 [Source:HGNC Symbol;Acc:HGNC:6183]
chr8	143857324	143878467	ENSG00000261150	EPPK1	GO:0003723(RNA binding);GO:0005198(structural molecule activity);GO:0005737(cytoplasm);GO:0005856(cytoskeleton);GO:0005882(intermediate filament);GO:0005886(plasma membrane);GO:0005923(bicellular tight junction);GO:0010839(negative regulation of keratinocyte proliferation);GO:0016020(membrane);GO:0016323(basolateral plasma membrane);GO:0016327(apicolateral plasma membrane);GO:0019215(intermediate…	epiplakin 1 [Source:HGNC Symbol;Acc:HGNC:15577]
chr17	78356778	78360077	ENSG00000184557	SOCS3	GO:0001784(phosphotyrosine residue binding);GO:0001932(regulation of protein phosphorylation);GO:0004860(protein kinase inhibitor activity);GO:0005515(protein binding);GO:0005829(cytosol);GO:0005942(phosphatidylinositol 3-kinase complex);GO:0006469(negative regulation of protein kinase activity);GO:0007259(receptor signaling pathway via JAK-STAT);GO:0009968(negative regulation of signal transduct…	suppressor of cytokine signaling 3 [Source:HGNC Symbol;Acc:HGNC:19391]
chr6	88139864	88166359	ENSG00000118432	CNR1	GO:0002866(positive regulation of acute inflammatory response to antigenic stimulus);GO:0004930(G protein-coupled receptor activity);GO:0004949(cannabinoid receptor activity);GO:0005515(protein binding);GO:0005737(cytoplasm);GO:0005739(mitochondrion);GO:0005741(mitochondrial outer membrane);GO:0005886(plasma membrane);GO:0005887(integral component of plasma membrane);GO:0007165(signal transductio…	cannabinoid receptor 1 [Source:HGNC Symbol;Acc:HGNC:2159]
chr17	15436015	15503608	ENSG00000239704	CDRT4	GO:0005515(protein binding);GO:0005515(protein binding)	CMT1A duplicated region transcript 4 [Source:HGNC Symbol;Acc:HGNC:14383]
chr1	156699606	156705816	ENSG00000143320	CRABP2	GO:0001972(retinoic acid binding);GO:0005501(retinoid binding);GO:0005515(protein binding);GO:0005634(nucleus);GO:0005654(nucleoplasm);GO:0005737(cytoplasm);GO:0005783(endoplasmic reticulum);GO:0005829(cytosol);GO:0006355(regulation of transcription, DNA-templated);GO:0007165(signal transduction);GO:0008289(lipid binding);GO:0008544(epidermis development);GO:0016918(retinal binding);GO:0019841(re…	cellular retinoic acid binding protein 2 [Source:HGNC Symbol;Acc:HGNC:2339]
chr1	58780791	58784047	ENSG00000177606	JUN	GO:0000122(negative regulation of transcription by RNA polymerase II);GO:0000228(nuclear chromosome);GO:0000790(nuclear chromatin);GO:0000976(transcription regulatory region sequence-specific DNA binding);GO:0000978(RNA polymerase II cis-regulatory region sequence-specific DNA binding);GO:0000981(DNA-binding transcription factor activity, RNA polymerase II-specific);GO:0001102(RNA polymerase II a…	Jun proto-oncogene, AP-1 transcription factor subunit [Source:HGNC Symbol;Acc:HGNC:6204]
chr22	35738736	36028824	ENSG00000100320	RBFOX2	GO:0000381(regulation of alternative mRNA splicing, via spliceosome);GO:0003676(nucleic acid binding);GO:0003714(transcription corepressor activity);GO:0003723(RNA binding);GO:0003729(mRNA binding);GO:0005515(protein binding);GO:0005634(nucleus);GO:0005654(nucleoplasm);GO:0005737(cytoplasm);GO:0005829(cytosol);GO:0006397(mRNA processing);GO:0007399(nervous system development);GO:0008134(transcrip…	RNA binding fox-1 homolog 2 [Source:HGNC Symbol;Acc:HGNC:9906]
chr3	39141855	39154562	ENSG00000144655	CSRNP1	GO:0000790(nuclear chromatin);GO:0000981(DNA-binding transcription factor activity, RNA polymerase II-specific);GO:0001228(DNA-binding transcription activator activity, RNA polymerase II-specific);GO:0003674(molecular_function);GO:0003677(DNA binding);GO:0003700(DNA-binding transcription factor activity);GO:0005515(protein binding);GO:0005634(nucleus);GO:0006355(regulation of transcription, DNA-t…	cysteine and serine rich nuclear protein 1 [Source:HGNC Symbol;Acc:HGNC:14300]
chr9	137224635	137226315	ENSG00000197191	CYSRT1	GO:0005515(protein binding);GO:0042802(identical protein binding);GO:0070062(extracellular exosome);GO:0070062(extracellular exosome)	cysteine rich tail 1 [Source:HGNC Symbol;Acc:HGNC:30529]
chr5	128257909	128659185	ENSG00000138829	FBN2	GO:0001527(microfibril);GO:0005201(extracellular matrix structural constituent);GO:0005509(calcium ion binding);GO:0005515(protein binding);GO:0005576(extracellular region);GO:0009653(anatomical structure morphogenesis);GO:0030023(extracellular matrix constituent conferring elasticity);GO:0030198(extracellular matrix organization);GO:0030326(embryonic limb morphogenesis);GO:0030501(positive regul…	fibrillin 2 [Source:HGNC Symbol;Acc:HGNC:3604]
chr18	31058840	31102522	ENSG00000134755	DSC2	GO:0001533(cornified envelope);GO:0005509(calcium ion binding);GO:0005515(protein binding);GO:0005886(plasma membrane);GO:0005911(cell-cell junction);GO:0005912(adherens junction);GO:0007155(cell adhesion);GO:0007156(homophilic cell adhesion via plasma membrane adhesion molecules);GO:0009267(cellular response to starvation);GO:0014704(intercalated disc);GO:0016020(membrane);GO:0016021(integral co…	desmocollin 2 [Source:HGNC Symbol;Acc:HGNC:3036]
chr1	148748894	148750099	ENSG00000177144	NUDT4B	GO:0000298(endopolyphosphatase activity);GO:0003723(RNA binding);GO:0005634(nucleus);GO:0005737(cytoplasm);GO:0005829(cytosol);GO:0008486(diphosphoinositol-polyphosphate diphosphatase activity);GO:0016787(hydrolase activity);GO:0034431(bis(5'-adenosyl)-hexaphosphatase activity);GO:0034432(bis(5'-adenosyl)-pentaphosphatase activity);GO:0046872(metal ion binding);GO:0050072(m7G(5')pppN diphosphatas…	nudix hydrolase 4B [Source:HGNC Symbol;Acc:HGNC:18012]
chr12	93640822	93641586	ENSG00000186076	AC012085	NA	phosphoglycerate mutase 1 (brain) (PGAM1) pseudogene
chr17	62627670	62693597	ENSG00000011028	MRC2	GO:0001649(osteoblast differentiation);GO:0005515(protein binding);GO:0005518(collagen binding);GO:0005925(focal adhesion);GO:0006897(endocytosis);GO:0016020(membrane);GO:0016021(integral component of membrane);GO:0030246(carbohydrate binding);GO:0030574(collagen catabolic process);GO:0038023(signaling receptor activity);GO:0038023(signaling receptor activity)	mannose receptor C type 2 [Source:HGNC Symbol;Acc:HGNC:16875]
chr6	63521746	63583436	ENSG00000112245	PTP4A1	GO:0004721(phosphoprotein phosphatase activity);GO:0004725(protein tyrosine phosphatase activity);GO:0005515(protein binding);GO:0005634(nucleus);GO:0005737(cytoplasm);GO:0005768(endosome);GO:0005769(early endosome);GO:0005783(endoplasmic reticulum);GO:0005819(spindle);GO:0005856(cytoskeleton);GO:0005886(plasma membrane);GO:0006470(protein dephosphorylation);GO:0007049(cell cycle);GO:0007275(mult…	protein tyrosine phosphatase 4A1 [Source:HGNC Symbol;Acc:HGNC:9634]
chr11	313506	315272	ENSG00000185885	IFITM1	GO:0001503(ossification);GO:0002376(immune system process);GO:0005515(protein binding);GO:0005886(plasma membrane);GO:0007166(cell surface receptor signaling pathway);GO:0008285(negative regulation of cell population proliferation);GO:0009615(response to virus);GO:0016020(membrane);GO:0016021(integral component of membrane);GO:0030336(negative regulation of cell migration);GO:0032991(protein-cont…	interferon induced transmembrane protein 1 [Source:HGNC Symbol;Acc:HGNC:5412]
chr2	86720291	86778041	ENSG00000153561	RMND5A	GO:0000151(ubiquitin ligase complex);GO:0000209(protein polyubiquitination);GO:0004842(ubiquitin-protein transferase activity);GO:0005515(protein binding);GO:0005634(nucleus);GO:0005654(nucleoplasm);GO:0005737(cytoplasm);GO:0006511(ubiquitin-dependent protein catabolic process);GO:0016740(transferase activity);GO:0034657(GID complex);GO:0043161(proteasome-mediated ubiquitin-dependent protein cata…	required for meiotic nuclear division 5 homolog A [Source:HGNC Symbol;Acc:HGNC:25850]
chr1	37474580	37484377	ENSG00000163874	ZC3H12A	GO:0000294(nuclear-transcribed mRNA catabolic process, endonucleolytic cleavage-dependent decay);GO:0000932(P-body);GO:0001525(angiogenesis);GO:0001933(negative regulation of protein phosphorylation);GO:0002230(positive regulation of defense response to virus by host);GO:0002376(immune system process);GO:0002757(immune response-activating signal transduction);GO:0003677(DNA binding);GO:0003682(ch…	zinc finger CCCH-type containing 12A [Source:HGNC Symbol;Acc:HGNC:26259]
chr4	39498755	39528311	ENSG00000109814	UGDH	GO:0001702(gastrulation with mouth forming second);GO:0003824(catalytic activity);GO:0003979(UDP-glucose 6-dehydrogenase activity);GO:0005634(nucleus);GO:0005654(nucleoplasm);GO:0005829(cytosol);GO:0005975(carbohydrate metabolic process);GO:0006024(glycosaminoglycan biosynthetic process);GO:0006065(UDP-glucuronate biosynthetic process);GO:0008152(metabolic process);GO:0015012(heparan sulfate prot…	UDP-glucose 6-dehydrogenase [Source:HGNC Symbol;Acc:HGNC:12525]
chr5	140332843	140346603	ENSG00000113070	HBEGF	GO:0000165(MAPK cascade);GO:0005154(epidermal growth factor receptor binding);GO:0005515(protein binding);GO:0005576(extracellular region);GO:0005615(extracellular space);GO:0005886(plasma membrane);GO:0005887(integral component of plasma membrane);GO:0007165(signal transduction);GO:0007173(epidermal growth factor receptor signaling pathway);GO:0007517(muscle organ development);GO:0008016(regulat…	heparin binding EGF like growth factor [Source:HGNC Symbol;Acc:HGNC:3059]
chr5	123344890	123423592	ENSG00000168944	CEP120	GO:0000226(microtubule cytoskeleton organization);GO:0005515(protein binding);GO:0005737(cytoplasm);GO:0005813(centrosome);GO:0005814(centriole);GO:0005815(microtubule organizing center);GO:0005856(cytoskeleton);GO:0007098(centrosome cycle);GO:0008022(protein C-terminus binding);GO:0008283(cell population proliferation);GO:0010825(positive regulation of centrosome duplication);GO:0021987(cerebral…	centrosomal protein 120 [Source:HGNC Symbol;Acc:HGNC:26690]
chr3	43690108	43734371	ENSG00000011198	ABHD5	GO:0003841(1-acylglycerol-3-phosphate O-acyltransferase activity);GO:0005515(protein binding);GO:0005737(cytoplasm);GO:0005811(lipid droplet);GO:0005829(cytosol);GO:0006508(proteolysis);GO:0006629(lipid metabolic process);GO:0006631(fatty acid metabolic process);GO:0006654(phosphatidic acid biosynthetic process);GO:0008233(peptidase activity);GO:0008654(phospholipid biosynthetic process);GO:00108…	abhydrolase domain containing 5, lysophosphatidic acid acyltransferase [Source:HGNC Symbol;Acc:HGNC:21396]
chr12	2857680	2877174	ENSG00000111206	FOXM1	GO:0000086(G2/M transition of mitotic cell cycle);GO:0000122(negative regulation of transcription by RNA polymerase II);GO:0000790(nuclear chromatin);GO:0000977(RNA polymerase II regulatory region sequence-specific DNA binding);GO:0000981(DNA-binding transcription factor activity, RNA polymerase II-specific);GO:0001570(vasculogenesis);GO:0003677(DNA binding);GO:0003700(DNA-binding transcription f…	forkhead box M1 [Source:HGNC Symbol;Acc:HGNC:3818]
chr1	145572345	145607858	ENSG00000272150	NBPF25P	NA	NBPF member 25, pseudogene [Source:HGNC Symbol;Acc:HGNC:45046]
chr4	105484698	105486080	ENSG00000249264	EEF1A1P9	NA	eukaryotic translation elongation factor 1 alpha 1 pseudogene 9 [Source:HGNC Symbol;Acc:HGNC:3204]
chr13	36431520	36442870	ENSG00000133101	CCNA1	GO:0000079(regulation of cyclin-dependent protein serine/threonine kinase activity);GO:0000083(regulation of transcription involved in G1/S transition of mitotic cell cycle);GO:0000307(cyclin-dependent protein kinase holoenzyme complex);GO:0005515(protein binding);GO:0005634(nucleus);GO:0005654(nucleoplasm);GO:0005737(cytoplasm);GO:0005829(cytosol);GO:0007049(cell cycle);GO:0007141(male meiosis I…	cyclin A1 [Source:HGNC Symbol;Acc:HGNC:1577]
chr6	137867214	137883312	ENSG00000118503	TNFAIP3	GO:0001922(B-1 B cell homeostasis);GO:0002020(protease binding);GO:0002237(response to molecule of bacterial origin);GO:0002634(regulation of germinal center formation);GO:0002677(negative regulation of chronic inflammatory response);GO:0003677(DNA binding);GO:0003824(catalytic activity);GO:0004842(ubiquitin-protein transferase activity);GO:0004843(thiol-dependent ubiquitin-specific protease acti…	TNF alpha induced protein 3 [Source:HGNC Symbol;Acc:HGNC:11896]
chr17	40443450	40457725	ENSG00000141753	IGFBP4	GO:0001558(regulation of cell growth);GO:0005102(signaling receptor binding);GO:0005515(protein binding);GO:0005520(insulin-like growth factor binding);GO:0005576(extracellular region);GO:0005615(extracellular space);GO:0005788(endoplasmic reticulum lumen);GO:0006954(inflammatory response);GO:0007165(signal transduction);GO:0010906(regulation of glucose metabolic process);GO:0019838(growth factor…	insulin like growth factor binding protein 4 [Source:HGNC Symbol;Acc:HGNC:5473]
chr2	42048021	42058517	ENSG00000162878	PKDCC	GO:0000166(nucleotide binding);GO:0001501(skeletal system development);GO:0001503(ossification);GO:0004672(protein kinase activity);GO:0004713(protein tyrosine kinase activity);GO:0004715(non-membrane spanning protein tyrosine kinase activity);GO:0005524(ATP binding);GO:0005576(extracellular region);GO:0005794(Golgi apparatus);GO:0006468(protein phosphorylation);GO:0007275(multicellular organism …	protein kinase domain containing, cytoplasmic [Source:HGNC Symbol;Acc:HGNC:25123]
chr1	145233001	145233519	ENSG00000223612	AC241585	NA	EGFR-coamplified and overexpressed protein (ECOP) pseudogene
chr21	6111131	6123778	ENSG00000275993	SIK1B	GO:0000166(nucleotide binding);GO:0000287(magnesium ion binding);GO:0004672(protein kinase activity);GO:0004674(protein serine/threonine kinase activity);GO:0005515(protein binding);GO:0005524(ATP binding);GO:0005634(nucleus);GO:0005737(cytoplasm);GO:0006468(protein phosphorylation);GO:0016301(kinase activity);GO:0016310(phosphorylation);GO:0016740(transferase activity);GO:0035556(intracellular s…	salt inducible kinase 1B (putative) [Source:HGNC Symbol;Acc:HGNC:52389]
chr14	54474484	54489026	ENSG00000197045	GMFB	GO:0003779(actin binding);GO:0004860(protein kinase inhibitor activity);GO:0006468(protein phosphorylation);GO:0006469(negative regulation of protein kinase activity);GO:0007165(signal transduction);GO:0007399(nervous system development);GO:0007612(learning);GO:0007626(locomotory behavior);GO:0008047(enzyme activator activity);GO:0008083(growth factor activity);GO:0034316(negative regulation of A…	glia maturation factor beta [Source:HGNC Symbol;Acc:HGNC:4373]
chr6	2832332	2841959	ENSG00000021355	SERPINB1	GO:0004867(serine-type endopeptidase inhibitor activity);GO:0005515(protein binding);GO:0005576(extracellular region);GO:0005615(extracellular space);GO:0005737(cytoplasm);GO:0010466(negative regulation of peptidase activity);GO:0010951(negative regulation of endopeptidase activity);GO:0016020(membrane);GO:0030414(peptidase inhibitor activity);GO:0032691(negative regulation of interleukin-1 beta …	serpin family B member 1 [Source:HGNC Symbol;Acc:HGNC:3311]
chr8	86342547	86478420	ENSG00000123124	WWP1	GO:0000151(ubiquitin ligase complex);GO:0000209(protein polyubiquitination);GO:0004842(ubiquitin-protein transferase activity);GO:0005515(protein binding);GO:0005634(nucleus);GO:0005737(cytoplasm);GO:0005829(cytosol);GO:0005886(plasma membrane);GO:0006511(ubiquitin-dependent protein catabolic process);GO:0007165(signal transduction);GO:0007417(central nervous system development);GO:0016020(membra…	WW domain containing E3 ubiquitin protein ligase 1 [Source:HGNC Symbol;Acc:HGNC:17004]
chr3	98795941	98901695	ENSG00000057019	DCBLD2	GO:0005515(protein binding);GO:0005887(integral component of plasma membrane);GO:0009986(cell surface);GO:0016020(membrane);GO:0016021(integral component of membrane);GO:0030308(negative regulation of cell growth);GO:0030522(intracellular receptor signaling pathway);GO:0042060(wound healing);GO:0042060(wound healing)	discoidin, CUB and LCCL domain containing 2 [Source:HGNC Symbol;Acc:HGNC:24627]
chr16	56682470	56684196	ENSG00000187193	MT1X	GO:0005515(protein binding);GO:0005634(nucleus);GO:0005737(cytoplasm);GO:0006882(cellular zinc ion homeostasis);GO:0008270(zinc ion binding);GO:0010038(response to metal ion);GO:0010273(detoxification of copper ion);GO:0036018(cellular response to erythropoietin);GO:0045926(negative regulation of growth);GO:0046872(metal ion binding);GO:0071276(cellular response to cadmium ion);GO:0071280(cellula…	metallothionein 1X [Source:HGNC Symbol;Acc:HGNC:7405]
chr16	30193892	30204310	ENSG00000213599	SLX1A-SULT1A3	NA	SLX1A-SULT1A3 readthrough (NMD candidate) [Source:HGNC Symbol;Acc:HGNC:44437]
chr12	14942031	14961728	ENSG00000111348	ARHGDIB	GO:0003924(GTPase activity);GO:0005094(Rho GDP-dissociation inhibitor activity);GO:0005096(GTPase activator activity);GO:0005515(protein binding);GO:0005737(cytoplasm);GO:0005829(cytosol);GO:0005856(cytoskeleton);GO:0007162(negative regulation of cell adhesion);GO:0007266(Rho protein signal transduction);GO:0007275(multicellular organism development);GO:0016020(membrane);GO:0031410(cytoplasmic ve…	Rho GDP dissociation inhibitor beta [Source:HGNC Symbol;Acc:HGNC:679]
chr16	24610209	24827632	ENSG00000090905	TNRC6A	GO:0000932(P-body);GO:0003676(nucleic acid binding);GO:0003723(RNA binding);GO:0005515(protein binding);GO:0005654(nucleoplasm);GO:0005737(cytoplasm);GO:0005794(Golgi apparatus);GO:0005829(cytosol);GO:0006417(regulation of translation);GO:0007223(Wnt signaling pathway, calcium modulating pathway);GO:0009267(cellular response to starvation);GO:0010628(positive regulation of gene expression);GO:001…	trinucleotide repeat containing adaptor 6A [Source:HGNC Symbol;Acc:HGNC:11969]
chr10	87863625	87971930	ENSG00000171862	PTEN	GO:0001525(angiogenesis);GO:0001933(negative regulation of protein phosphorylation);GO:0002902(regulation of B cell apoptotic process);GO:0004438(phosphatidylinositol-3-phosphatase activity);GO:0004721(phosphoprotein phosphatase activity);GO:0004722(protein serine/threonine phosphatase activity);GO:0004725(protein tyrosine phosphatase activity);GO:0005161(platelet-derived growth factor receptor b…	phosphatase and tensin homolog [Source:HGNC Symbol;Acc:HGNC:9588]
chr9	128149071	128153453	ENSG00000148346	LCN2	GO:0002020(protease binding);GO:0002376(immune system process);GO:0005506(iron ion binding);GO:0005515(protein binding);GO:0005576(extracellular region);GO:0005615(extracellular space);GO:0005829(cytosol);GO:0006811(ion transport);GO:0006879(cellular iron ion homeostasis);GO:0006915(apoptotic process);GO:0006979(response to oxidative stress);GO:0009615(response to virus);GO:0009617(response to ba…	lipocalin 2 [Source:HGNC Symbol;Acc:HGNC:6526]
chr6	75084326	75206053	ENSG00000111799	COL12A1	GO:0005515(protein binding);GO:0005576(extracellular region);GO:0005581(collagen trimer);GO:0005595(collagen type XII trimer);GO:0005615(extracellular space);GO:0005788(endoplasmic reticulum lumen);GO:0007155(cell adhesion);GO:0030020(extracellular matrix structural constituent conferring tensile strength);GO:0030199(collagen fibril organization);GO:0035987(endodermal cell differentiation);GO:006…	collagen type XII alpha 1 chain [Source:HGNC Symbol;Acc:HGNC:2188]
chr1	207321532	207386804	ENSG00000196352	CD55	GO:0000139(Golgi membrane);GO:0001618(virus receptor activity);GO:0002376(immune system process);GO:0005515(protein binding);GO:0005576(extracellular region);GO:0005886(plasma membrane);GO:0006888(endoplasmic reticulum to Golgi vesicle-mediated transport);GO:0006958(complement activation, classical pathway);GO:0007204(positive regulation of cytosolic calcium ion concentration);GO:0008289(lipid bi…	CD55 molecule (Cromer blood group) [Source:HGNC Symbol;Acc:HGNC:2665]
chr1	85580761	85584589	ENSG00000142871	CCN1	GO:0000166(nucleotide binding);GO:0001649(osteoblast differentiation);GO:0001934(positive regulation of protein phosphorylation);GO:0002041(intussusceptive angiogenesis);GO:0003181(atrioventricular valve morphogenesis);GO:0003278(apoptotic process involved in heart morphogenesis);GO:0003281(ventricular septum development);GO:0005178(integrin binding);GO:0005201(extracellular matrix structural con…	cellular communication network factor 1 [Source:HGNC Symbol;Acc:HGNC:2654]
chr13	102799119	102841533	ENSG00000134897	BIVM	GO:0005515(protein binding);GO:0005615(extracellular space);GO:0005634(nucleus);GO:0005737(cytoplasm);GO:0005737(cytoplasm)	basic, immunoglobulin-like variable motif containing [Source:HGNC Symbol;Acc:HGNC:16034]
chr2	131104847	131353709	ENSG00000115762	PLEKHB2	GO:0005515(protein binding);GO:0005547(phosphatidylinositol-3,4,5-trisphosphate binding);GO:0005768(endosome);GO:0016020(membrane);GO:0016021(integral component of membrane);GO:0045595(regulation of cell differentiation);GO:0055038(recycling endosome membrane);GO:0055038(recycling endosome membrane)	pleckstrin homology domain containing B2 [Source:HGNC Symbol;Acc:HGNC:19236]
chr18	21704957	21870957	ENSG00000101752	MIB1	GO:0001568(blood vessel development);GO:0001701(in utero embryonic development);GO:0001756(somitogenesis);GO:0001841(neural tube formation);GO:0001947(heart looping);GO:0004842(ubiquitin-protein transferase activity);GO:0005515(protein binding);GO:0005737(cytoplasm);GO:0005813(centrosome);GO:0005815(microtubule organizing center);GO:0005829(cytosol);GO:0005856(cytoskeleton);GO:0005886(plasma memb…	mindbomb E3 ubiquitin protein ligase 1 [Source:HGNC Symbol;Acc:HGNC:21086]
chr5	95885098	95961851	ENSG00000118985	ELL2	GO:0005515(protein binding);GO:0005634(nucleus);GO:0005654(nucleoplasm);GO:0006368(transcription elongation from RNA polymerase II promoter);GO:0008023(transcription elongation factor complex);GO:0042795(snRNA transcription by RNA polymerase II);GO:0042795(snRNA transcription by RNA polymerase II)	elongation factor for RNA polymerase II 2 [Source:HGNC Symbol;Acc:HGNC:17064]
chr15	90902218	90922584	ENSG00000196547	MAN2A2	GO:0000139(Golgi membrane);GO:0003824(catalytic activity);GO:0004559(alpha-mannosidase activity);GO:0004572(mannosyl-oligosaccharide 1,3-1,6-alpha-mannosidase activity);GO:0005794(Golgi apparatus);GO:0005975(carbohydrate metabolic process);GO:0006013(mannose metabolic process);GO:0006486(protein glycosylation);GO:0006491(N-glycan processing);GO:0006517(protein deglycosylation);GO:0008152(metaboli…	mannosidase alpha class 2A member 2 [Source:HGNC Symbol;Acc:HGNC:6825]
chr8	41490396	41510980	ENSG00000147533	GOLGA7	GO:0000139(Golgi membrane);GO:0002178(palmitoyltransferase complex);GO:0005515(protein binding);GO:0005576(extracellular region);GO:0005794(Golgi apparatus);GO:0005795(Golgi stack);GO:0006612(protein targeting to membrane);GO:0006893(Golgi to plasma membrane transport);GO:0016020(membrane);GO:0018230(peptidyl-L-cysteine S-palmitoylation);GO:0019706(protein-cysteine S-palmitoyltransferase activity…	golgin A7 [Source:HGNC Symbol;Acc:HGNC:24876]
chr7	76302673	76304295	ENSG00000106211	HSPB1	GO:0000502(proteasome complex);GO:0001895(retina homeostasis);GO:0001932(regulation of protein phosphorylation);GO:0003723(RNA binding);GO:0005080(protein kinase C binding);GO:0005515(protein binding);GO:0005615(extracellular space);GO:0005634(nucleus);GO:0005737(cytoplasm);GO:0005819(spindle);GO:0005829(cytosol);GO:0005856(cytoskeleton);GO:0005886(plasma membrane);GO:0005925(focal adhesion);GO:0…	heat shock protein family B (small) member 1 [Source:HGNC Symbol;Acc:HGNC:5246]
chr20	45252239	45254564	ENSG00000124107	SLPI	GO:0002376(immune system process);GO:0003677(DNA binding);GO:0003729(mRNA binding);GO:0004866(endopeptidase inhibitor activity);GO:0004867(serine-type endopeptidase inhibitor activity);GO:0005515(protein binding);GO:0005576(extracellular region);GO:0005615(extracellular space);GO:0005794(Golgi apparatus);GO:0006955(immune response);GO:0010466(negative regulation of peptidase activity);GO:0010951(…	secretory leukocyte peptidase inhibitor [Source:HGNC Symbol;Acc:HGNC:11092]
chr6	108559835	108684774	ENSG00000118689	FOXO3	GO:0000122(negative regulation of transcription by RNA polymerase II);GO:0000790(nuclear chromatin);GO:0000976(transcription regulatory region sequence-specific DNA binding);GO:0000978(RNA polymerase II cis-regulatory region sequence-specific DNA binding);GO:0000981(DNA-binding transcription factor activity, RNA polymerase II-specific);GO:0001221(transcription cofactor binding);GO:0001227(DNA-bin…	forkhead box O3 [Source:HGNC Symbol;Acc:HGNC:3821]
chr14	103385392	103503831	ENSG00000075413	MARK3	GO:0000165(MAPK cascade);GO:0000166(nucleotide binding);GO:0000226(microtubule cytoskeleton organization);GO:0004672(protein kinase activity);GO:0004674(protein serine/threonine kinase activity);GO:0005515(protein binding);GO:0005524(ATP binding);GO:0005737(cytoplasm);GO:0005829(cytosol);GO:0005886(plasma membrane);GO:0006468(protein phosphorylation);GO:0016020(membrane);GO:0016301(kinase activit…	microtubule affinity regulating kinase 3 [Source:HGNC Symbol;Acc:HGNC:6897]
chr20	38127385	38166578	ENSG00000198959	TGM2	GO:0001974(blood vessel remodeling);GO:0003810(protein-glutamine gamma-glutamyltransferase activity);GO:0005515(protein binding);GO:0005525(GTP binding);GO:0005737(cytoplasm);GO:0005739(mitochondrion);GO:0005783(endoplasmic reticulum);GO:0005829(cytosol);GO:0005886(plasma membrane);GO:0005925(focal adhesion);GO:0007200(phospholipase C-activating G protein-coupled receptor signaling pathway);GO:00…	transglutaminase 2 [Source:HGNC Symbol;Acc:HGNC:11778]
X	74582976	74614624	ENSG00000131263	RLIM	GO:0000122(negative regulation of transcription by RNA polymerase II);GO:0000209(protein polyubiquitination);GO:0003714(transcription corepressor activity);GO:0004842(ubiquitin-protein transferase activity);GO:0005634(nucleus);GO:0005654(nucleoplasm);GO:0005737(cytoplasm);GO:0005829(cytosol);GO:0006511(ubiquitin-dependent protein catabolic process);GO:0016567(protein ubiquitination);GO:0016740(tr…	ring finger protein, LIM domain interacting [Source:HGNC Symbol;Acc:HGNC:13429]
chr12	6913745	6923698	ENSG00000111674	ENO2	GO:0000015(phosphopyruvate hydratase complex);GO:0000287(magnesium ion binding);GO:0001917(photoreceptor inner segment);GO:0004634(phosphopyruvate hydratase activity);GO:0005515(protein binding);GO:0005615(extracellular space);GO:0005737(cytoplasm);GO:0005829(cytosol);GO:0005886(plasma membrane);GO:0006094(gluconeogenesis);GO:0006096(glycolytic process);GO:0016020(membrane);GO:0016829(lyase activ…	enolase 2 [Source:HGNC Symbol;Acc:HGNC:3353]
chr6	30743199	30744548	ENSG00000137331	IER3	GO:0005515(protein binding);GO:0005634(nucleus);GO:0005829(cytosol);GO:0006915(apoptotic process);GO:0009653(anatomical structure morphogenesis);GO:0014066(regulation of phosphatidylinositol 3-kinase signaling);GO:0016020(membrane);GO:0016021(integral component of membrane);GO:0043066(negative regulation of apoptotic process);GO:2001020(regulation of response to DNA damage stimulus);GO:2001020(re…	immediate early response 3 [Source:HGNC Symbol;Acc:HGNC:5392]
chr2	96143169	96145440	ENSG00000158050	DUSP2	GO:0000188(inactivation of MAPK activity);GO:0001706(endoderm formation);GO:0004721(phosphoprotein phosphatase activity);GO:0004725(protein tyrosine phosphatase activity);GO:0005515(protein binding);GO:0005634(nucleus);GO:0005654(nucleoplasm);GO:0005737(cytoplasm);GO:0006470(protein dephosphorylation);GO:0008138(protein tyrosine/serine/threonine phosphatase activity);GO:0008330(protein tyrosine/t…	dual specificity phosphatase 2 [Source:HGNC Symbol;Acc:HGNC:3068]
chr2	205993721	206086303	ENSG00000114933	INO80D	GO:0005634(nucleus);GO:0005654(nucleoplasm);GO:0006281(DNA repair);GO:0006310(DNA recombination);GO:0006974(cellular response to DNA damage stimulus);GO:0016579(protein deubiquitination);GO:0016579(protein deubiquitination)	INO80 complex subunit D [Source:HGNC Symbol;Acc:HGNC:25997]
chr4	74445136	74455005	ENSG00000109321	AREG	GO:0000139(Golgi membrane);GO:0000165(MAPK cascade);GO:0005125(cytokine activity);GO:0005154(epidermal growth factor receptor binding);GO:0005515(protein binding);GO:0005576(extracellular region);GO:0005615(extracellular space);GO:0005634(nucleus);GO:0005737(cytoplasm);GO:0005789(endoplasmic reticulum membrane);GO:0006888(endoplasmic reticulum to Golgi vesicle-mediated transport);GO:0007165(signa…	amphiregulin [Source:HGNC Symbol;Acc:HGNC:651]
chr2	237627587	237813682	ENSG00000124831	LRRFIP1	GO:0000122(negative regulation of transcription by RNA polymerase II);GO:0000978(RNA polymerase II cis-regulatory region sequence-specific DNA binding);GO:0001227(DNA-binding transcription repressor activity, RNA polymerase II-specific);GO:0003677(DNA binding);GO:0003725(double-stranded RNA binding);GO:0005515(protein binding);GO:0005634(nucleus);GO:0005737(cytoplasm);GO:0005829(cytosol);GO:00058…	LRR binding FLII interacting protein 1 [Source:HGNC Symbol;Acc:HGNC:6702]
chr18	47152834	47176364	ENSG00000134049	IER3IP1	GO:0005515(protein binding);GO:0005783(endoplasmic reticulum);GO:0005789(endoplasmic reticulum membrane);GO:0005794(Golgi apparatus);GO:0006888(endoplasmic reticulum to Golgi vesicle-mediated transport);GO:0016020(membrane);GO:0016021(integral component of membrane);GO:0030134(COPII-coated ER to Golgi transport vesicle);GO:0030173(integral component of Golgi membrane);GO:2000269(regulation of fib…	immediate early response 3 interacting protein 1 [Source:HGNC Symbol;Acc:HGNC:18550]
chr10	71212570	71302864	ENSG00000107731	UNC5B	GO:0001525(angiogenesis);GO:0005042(netrin receptor activity);GO:0005515(protein binding);GO:0005886(plasma membrane);GO:0006915(apoptotic process);GO:0007165(signal transduction);GO:0007275(multicellular organism development);GO:0007411(axon guidance);GO:0014068(positive regulation of phosphatidylinositol 3-kinase signaling);GO:0016020(membrane);GO:0016021(integral component of membrane);GO:0033…	unc-5 netrin receptor B [Source:HGNC Symbol;Acc:HGNC:12568]
chr22	37876148	37895563	ENSG00000279738	AL022311	NA	novel transcript, sense overlapping to EIF3L
chr18	63655197	63661893	ENSG00000057149	SERPINB3	GO:0001618(virus receptor activity);GO:0002020(protease binding);GO:0004867(serine-type endopeptidase inhibitor activity);GO:0004869(cysteine-type endopeptidase inhibitor activity);GO:0005576(extracellular region);GO:0005615(extracellular space);GO:0005634(nucleus);GO:0005737(cytoplasm);GO:0008284(positive regulation of cell population proliferation);GO:0010466(negative regulation of peptidase ac…	serpin family B member 3 [Source:HGNC Symbol;Acc:HGNC:10569]
chr14	67619920	67651708	ENSG00000081181	ARG2	GO:0000050(urea cycle);GO:0001657(ureteric bud development);GO:0002250(adaptive immune response);GO:0002376(immune system process);GO:0002829(negative regulation of type 2 immune response);GO:0004053(arginase activity);GO:0005737(cytoplasm);GO:0005739(mitochondrion);GO:0005759(mitochondrial matrix);GO:0006525(arginine metabolic process);GO:0006809(nitric oxide biosynthetic process);GO:0006941(str…	arginase 2 [Source:HGNC Symbol;Acc:HGNC:664]
chr15	72159806	72197787	ENSG00000175318	GRAMD2A	GO:0005515(protein binding);GO:0005546(phosphatidylinositol-4,5-bisphosphate binding);GO:0005783(endoplasmic reticulum);GO:0005789(endoplasmic reticulum membrane);GO:0005886(plasma membrane);GO:0008289(lipid binding);GO:0016020(membrane);GO:0016021(integral component of membrane);GO:0031227(intrinsic component of endoplasmic reticulum membrane);GO:0031234(extrinsic component of cytoplasmic side o…	GRAM domain containing 2A [Source:HGNC Symbol;Acc:HGNC:27287]
chr10	76869601	77638369	ENSG00000156113	KCNMA1	GO:0001666(response to hypoxia);GO:0003779(actin binding);GO:0005216(ion channel activity);GO:0005244(voltage-gated ion channel activity);GO:0005249(voltage-gated potassium channel activity);GO:0005267(potassium channel activity);GO:0005515(protein binding);GO:0005886(plasma membrane);GO:0005901(caveola);GO:0006811(ion transport);GO:0006813(potassium ion transport);GO:0006970(response to osmotic …	potassium calcium-activated channel subfamily M alpha 1 [Source:HGNC Symbol;Acc:HGNC:6284]
chr1	100872372	100895179	ENSG00000162694	EXTL2	GO:0001888(glucuronyl-galactosyl-proteoglycan 4-alpha-N-acetylglucosaminyltransferase activity);GO:0005539(glycosaminoglycan binding);GO:0005576(extracellular region);GO:0005654(nucleoplasm);GO:0005783(endoplasmic reticulum);GO:0005789(endoplasmic reticulum membrane);GO:0005829(cytosol);GO:0006044(N-acetylglucosamine metabolic process);GO:0006486(protein glycosylation);GO:0015012(heparan sulfate …	exostosin like glycosyltransferase 2 [Source:HGNC Symbol;Acc:HGNC:3516]
chr17	16829999	16832830	ENSG00000227300	KRT16P2	NA	keratin 16 pseudogene 2 [Source:HGNC Symbol;Acc:HGNC:37807]
chr17	48026167	48038030	ENSG00000005243	COPZ2	GO:0000139(Golgi membrane);GO:0005737(cytoplasm);GO:0005789(endoplasmic reticulum membrane);GO:0005794(Golgi apparatus);GO:0005801(cis-Golgi network);GO:0005829(cytosol);GO:0006886(intracellular protein transport);GO:0006888(endoplasmic reticulum to Golgi vesicle-mediated transport);GO:0006890(retrograde vesicle-mediated transport, Golgi to endoplasmic reticulum);GO:0006891(intra-Golgi vesicle-me…	COPI coat complex subunit zeta 2 [Source:HGNC Symbol;Acc:HGNC:19356]
chr18	27932879	28177946	ENSG00000170558	CDH2	GO:0005509(calcium ion binding);GO:0005515(protein binding);GO:0005737(cytoplasm);GO:0005788(endoplasmic reticulum lumen);GO:0005886(plasma membrane);GO:0005887(integral component of plasma membrane);GO:0005911(cell-cell junction);GO:0005912(adherens junction);GO:0005916(fascia adherens);GO:0005925(focal adhesion);GO:0007155(cell adhesion);GO:0007156(homophilic cell adhesion via plasma membrane a…	cadherin 2 [Source:HGNC Symbol;Acc:HGNC:1759]
chr18	31498177	31549008	ENSG00000046604	DSG2	GO:0001533(cornified envelope);GO:0002934(desmosome organization);GO:0003165(Purkinje myocyte development);GO:0005509(calcium ion binding);GO:0005886(plasma membrane);GO:0005911(cell-cell junction);GO:0007155(cell adhesion);GO:0007156(homophilic cell adhesion via plasma membrane adhesion molecules);GO:0009986(cell surface);GO:0014704(intercalated disc);GO:0016020(membrane);GO:0016021(integral com…	desmoglein 2 [Source:HGNC Symbol;Acc:HGNC:3049]
chr7	128830377	128859274	ENSG00000128591	FLNC	GO:0003779(actin binding);GO:0005515(protein binding);GO:0005737(cytoplasm);GO:0005829(cytosol);GO:0005856(cytoskeleton);GO:0005886(plasma membrane);GO:0005925(focal adhesion);GO:0008092(cytoskeletal protein binding);GO:0016020(membrane);GO:0016528(sarcoplasm);GO:0030018(Z disc);GO:0030506(ankyrin binding);GO:0034329(cell junction assembly);GO:0042383(sarcolemma);GO:0043034(costamere);GO:0048747(…	filamin C [Source:HGNC Symbol;Acc:HGNC:3756]
chr16	88382959	88440757	ENSG00000225614	ZNF469	GO:0003676(nucleic acid binding);GO:0003677(DNA binding);GO:0005634(nucleus);GO:0046872(metal ion binding);GO:0046872(metal ion binding)	zinc finger protein 469 [Source:HGNC Symbol;Acc:HGNC:23216]
chr1	207018522	207032756	ENSG00000182795	C1orf116	GO:0003674(molecular_function);GO:0005515(protein binding);GO:0005737(cytoplasm);GO:0005829(cytosol);GO:0005886(plasma membrane);GO:0008150(biological_process);GO:0070062(extracellular exosome);GO:0070062(extracellular exosome)	chromosome 1 open reading frame 116 [Source:HGNC Symbol;Acc:HGNC:28667]
chr21	25361821	25381756	ENSG00000213885	RPL13AP7	NA	ribosomal protein L13a pseudogene 7 [Source:HGNC Symbol;Acc:HGNC:23755]
chr2	171522247	171558129	ENSG00000071967	CYBRD1	GO:0000293(ferric-chelate reductase activity);GO:0005515(protein binding);GO:0005765(lysosomal membrane);GO:0005886(plasma membrane);GO:0006879(cellular iron ion homeostasis);GO:0010039(response to iron ion);GO:0016020(membrane);GO:0016021(integral component of membrane);GO:0016491(oxidoreductase activity);GO:0031526(brush border membrane);GO:0046872(metal ion binding);GO:0055114(oxidation-reduct…	cytochrome b reductase 1 [Source:HGNC Symbol;Acc:HGNC:20797]
chr1	23380909	23424748	ENSG00000204219	TCEA3	GO:0003676(nucleic acid binding);GO:0003677(DNA binding);GO:0005515(protein binding);GO:0005634(nucleus);GO:0006351(transcription, DNA-templated);GO:0006355(regulation of transcription, DNA-templated);GO:0008270(zinc ion binding);GO:0046872(metal ion binding);GO:0046872(metal ion binding)	transcription elongation factor A3 [Source:HGNC Symbol;Acc:HGNC:11615]
chr17	30769388	30824692	ENSG00000176390	CRLF3	GO:0000082(G1/S transition of mitotic cell cycle);GO:0003677(DNA binding);GO:0005515(protein binding);GO:0005634(nucleus);GO:0005737(cytoplasm);GO:0005829(cytosol);GO:0005886(plasma membrane);GO:0016020(membrane);GO:0016021(integral component of membrane);GO:0030308(negative regulation of cell growth);GO:0042802(identical protein binding);GO:0045893(positive regulation of transcription, DNA-templ…	cytokine receptor like factor 3 [Source:HGNC Symbol;Acc:HGNC:17177]
chr5	112976702	113022195	ENSG00000172795	DCP2	GO:0000184(nuclear-transcribed mRNA catabolic process, nonsense-mediated decay);GO:0000290(deadenylation-dependent decapping of nuclear-transcribed mRNA);GO:0000932(P-body);GO:0003723(RNA binding);GO:0004534(5'-3' exoribonuclease activity);GO:0005515(protein binding);GO:0005634(nucleus);GO:0005654(nucleoplasm);GO:0005737(cytoplasm);GO:0005829(cytosol);GO:0006402(mRNA catabolic process);GO:0016442…	decapping mRNA 2 [Source:HGNC Symbol;Acc:HGNC:24452]
chr6	143536845	143831185	ENSG00000112419	PHACTR2	GO:0002576(platelet degranulation);GO:0003779(actin binding);GO:0004864(protein phosphatase inhibitor activity);GO:0005515(protein binding);GO:0005886(plasma membrane);GO:0016020(membrane);GO:0030036(actin cytoskeleton organization);GO:0031092(platelet alpha granule membrane);GO:0032515(negative regulation of phosphoprotein phosphatase activity);GO:0032515(negative regulation of phosphoprotein ph…	phosphatase and actin regulator 2 [Source:HGNC Symbol;Acc:HGNC:20956]
chr6	29941260	29945884	ENSG00000206503	HLA-A	GO:0000139(Golgi membrane);GO:0001913(T cell mediated cytotoxicity);GO:0001916(positive regulation of T cell mediated cytotoxicity);GO:0002250(adaptive immune response);GO:0002376(immune system process);GO:0002419(T cell mediated cytotoxicity directed against tumor cell target);GO:0002474(antigen processing and presentation of peptide antigen via MHC class I);GO:0002479(antigen processing and pre…	major histocompatibility complex, class I, A [Source:HGNC Symbol;Acc:HGNC:4931]
chr16	33976039	33987630	ENSG00000198555	AC133561	NA	solute carrier family 6 (neurotransmitter transporter, creatine), member 8 (SLC6A8) pseudogene
chr11	66682497	66729226	ENSG00000173898	SPTBN2	GO:0000165(MAPK cascade);GO:0003779(actin binding);GO:0005200(structural constituent of cytoskeleton);GO:0005515(protein binding);GO:0005543(phospholipid binding);GO:0005615(extracellular space);GO:0005737(cytoplasm);GO:0005829(cytosol);GO:0005856(cytoskeleton);GO:0005938(cell cortex);GO:0006888(endoplasmic reticulum to Golgi vesicle-mediated transport);GO:0007010(cytoskeleton organization);GO:00…	spectrin beta, non-erythrocytic 2 [Source:HGNC Symbol;Acc:HGNC:11276]
chr8	140657900	141002216	ENSG00000169398	PTK2	GO:0000165(MAPK cascade);GO:0000166(nucleotide binding);GO:0000226(microtubule cytoskeleton organization);GO:0001525(angiogenesis);GO:0001568(blood vessel development);GO:0001570(vasculogenesis);GO:0001725(stress fiber);GO:0001764(neuron migration);GO:0001890(placenta development);GO:0001932(regulation of protein phosphorylation);GO:0001934(positive regulation of protein phosphorylation);GO:00030…	protein tyrosine kinase 2 [Source:HGNC Symbol;Acc:HGNC:9611]
chr22	30240453	30246759	ENSG00000128342	LIF	GO:0001974(blood vessel remodeling);GO:0005102(signaling receptor binding);GO:0005125(cytokine activity);GO:0005146(leukemia inhibitory factor receptor binding);GO:0005515(protein binding);GO:0005576(extracellular region);GO:0005615(extracellular space);GO:0005829(cytosol);GO:0006955(immune response);GO:0007260(tyrosine phosphorylation of STAT protein);GO:0007275(multicellular organism developmen…	LIF interleukin 6 family cytokine [Source:HGNC Symbol;Acc:HGNC:6596]
chr7	92604921	92836573	ENSG00000105810	CDK6	GO:0000082(G1/S transition of mitotic cell cycle);GO:0000122(negative regulation of transcription by RNA polymerase II);GO:0000166(nucleotide binding);GO:0000307(cyclin-dependent protein kinase holoenzyme complex);GO:0001726(ruffle);GO:0001954(positive regulation of cell-matrix adhesion);GO:0002244(hematopoietic progenitor cell differentiation);GO:0003323(type B pancreatic cell development);GO:00…	cyclin dependent kinase 6 [Source:HGNC Symbol;Acc:HGNC:1777]
chr14	52857268	52952435	ENSG00000073712	FERMT2	GO:0001725(stress fiber);GO:0005178(integrin binding);GO:0005515(protein binding);GO:0005547(phosphatidylinositol-3,4,5-trisphosphate binding);GO:0005634(nucleus);GO:0005654(nucleoplasm);GO:0005737(cytoplasm);GO:0005829(cytosol);GO:0005856(cytoskeleton);GO:0005886(plasma membrane);GO:0005925(focal adhesion);GO:0005938(cell cortex);GO:0007155(cell adhesion);GO:0007160(cell-matrix adhesion);GO:0007…	fermitin family member 2 [Source:HGNC Symbol;Acc:HGNC:15767]
chr1	150560202	150574552	ENSG00000203804	ADAMTSL4-AS1	NA	ADAMTSL4 antisense RNA 1 [Source:HGNC Symbol;Acc:HGNC:32041]
chr16	370788	387113	ENSG00000129925	PGAP6	GO:0003674(molecular_function);GO:0004623(phospholipase A2 activity);GO:0005515(protein binding);GO:0005764(lysosome);GO:0005765(lysosomal membrane);GO:0005886(plasma membrane);GO:0005887(integral component of plasma membrane);GO:0008150(biological_process);GO:0016020(membrane);GO:0016021(integral component of membrane);GO:0016787(hydrolase activity);GO:0070062(extracellular exosome);GO:0102567(p…	post-glycosylphosphatidylinositol attachment to proteins 6 [Source:HGNC Symbol;Acc:HGNC:17205]
chr3	188153284	188890671	ENSG00000145012	LPP	GO:0001725(stress fiber);GO:0005515(protein binding);GO:0005634(nucleus);GO:0005737(cytoplasm);GO:0005829(cytosol);GO:0005886(plasma membrane);GO:0005925(focal adhesion);GO:0007155(cell adhesion);GO:0008150(biological_process);GO:0016020(membrane);GO:0030054(cell junction);GO:0046872(metal ion binding);GO:0098609(cell-cell adhesion);GO:0098609(cell-cell adhesion)	LIM domain containing preferred translocation partner in lipoma [Source:HGNC Symbol;Acc:HGNC:6679]
chr13	31134973	31162388	ENSG00000120694	HSPH1	GO:0000166(nucleotide binding);GO:0000774(adenyl-nucleotide exchange factor activity);GO:0005515(protein binding);GO:0005524(ATP binding);GO:0005576(extracellular region);GO:0005634(nucleus);GO:0005654(nucleoplasm);GO:0005737(cytoplasm);GO:0005829(cytosol);GO:0005874(microtubule);GO:0006898(receptor-mediated endocytosis);GO:0006986(response to unfolded protein);GO:0032991(protein-containing compl…	heat shock protein family H (Hsp110) member 1 [Source:HGNC Symbol;Acc:HGNC:16969]
chr16	67277510	67289499	ENSG00000196155	PLEKHG4	GO:0005085(guanyl-nucleotide exchange factor activity);GO:0005515(protein binding);GO:0090630(activation of GTPase activity);GO:0090630(activation of GTPase activity)	pleckstrin homology and RhoGEF domain containing G4 [Source:HGNC Symbol;Acc:HGNC:24501]
chr1	47183582	47191044	ENSG00000162366	PDZK1IP1	GO:0005515(protein binding);GO:0016020(membrane);GO:0016021(integral component of membrane);GO:0070062(extracellular exosome);GO:0070062(extracellular exosome)	PDZK1 interacting protein 1 [Source:HGNC Symbol;Acc:HGNC:16887]
chr8	65714334	65842322	ENSG00000205268	PDE7A	GO:0004114(3',5'-cyclic-nucleotide phosphodiesterase activity);GO:0004115(3',5'-cyclic-AMP phosphodiesterase activity);GO:0005737(cytoplasm);GO:0005829(cytosol);GO:0006198(cAMP catabolic process);GO:0007165(signal transduction);GO:0007186(G protein-coupled receptor signaling pathway);GO:0008081(phosphoric diester hydrolase activity);GO:0016787(hydrolase activity);GO:0046872(metal ion binding);GO:…	phosphodiesterase 7A [Source:HGNC Symbol;Acc:HGNC:8791]
chr7	16916359	17346152	ENSG00000106546	AHR	GO:0000122(negative regulation of transcription by RNA polymerase II);GO:0000790(nuclear chromatin);GO:0000976(transcription regulatory region sequence-specific DNA binding);GO:0000981(DNA-binding transcription factor activity, RNA polymerase II-specific);GO:0000987(cis-regulatory region sequence-specific DNA binding);GO:0001094(TFIID-class transcription factor complex binding);GO:0001223(transcr…	aryl hydrocarbon receptor [Source:HGNC Symbol;Acc:HGNC:348]
chr5	173314713	173329503	ENSG00000113739	STC2	GO:0005179(hormone activity);GO:0005576(extracellular region);GO:0005615(extracellular space);GO:0005783(endoplasmic reticulum);GO:0005788(endoplasmic reticulum lumen);GO:0005794(Golgi apparatus);GO:0006874(cellular calcium ion homeostasis);GO:0006979(response to oxidative stress);GO:0007165(signal transduction);GO:0007566(embryo implantation);GO:0010629(negative regulation of gene expression);GO…	stanniocalcin 2 [Source:HGNC Symbol;Acc:HGNC:11374]
chr5	149494314	149504670	ENSG00000230551	AC021078	NA	novel transcript
chr5	176810519	176880898	ENSG00000113763	UNC5A	GO:0005042(netrin receptor activity);GO:0005515(protein binding);GO:0005886(plasma membrane);GO:0006915(apoptotic process);GO:0007165(signal transduction);GO:0007275(multicellular organism development);GO:0007411(axon guidance);GO:0016020(membrane);GO:0016021(integral component of membrane);GO:0031175(neuron projection development);GO:0031226(intrinsic component of plasma membrane);GO:0032589(neu…	unc-5 netrin receptor A [Source:HGNC Symbol;Acc:HGNC:12567]
chr12	64404392	64451125	ENSG00000184575	XPOT	GO:0000049(tRNA binding);GO:0003723(RNA binding);GO:0005515(protein binding);GO:0005634(nucleus);GO:0005643(nuclear pore);GO:0005654(nucleoplasm);GO:0005737(cytoplasm);GO:0005829(cytosol);GO:0006409(tRNA export from nucleus);GO:0006886(intracellular protein transport);GO:0008536(Ran GTPase binding);GO:0016363(nuclear matrix);GO:0071528(tRNA re-export from nucleus);GO:0071528(tRNA re-export from n…	exportin for tRNA [Source:HGNC Symbol;Acc:HGNC:12826]
chr6	29722775	29738528	ENSG00000204642	HLA-F	GO:0000139(Golgi membrane);GO:0001916(positive regulation of T cell mediated cytotoxicity);GO:0002376(immune system process);GO:0002474(antigen processing and presentation of peptide antigen via MHC class I);GO:0002476(antigen processing and presentation of endogenous peptide antigen via MHC class Ib);GO:0002477(antigen processing and presentation of exogenous peptide antigen via MHC class Ib);GO…	major histocompatibility complex, class I, F [Source:HGNC Symbol;Acc:HGNC:4963]
chr15	90229975	90234047	ENSG00000185043	CIB1	GO:0001525(angiogenesis);GO:0001933(negative regulation of protein phosphorylation);GO:0001934(positive regulation of protein phosphorylation);GO:0001954(positive regulation of cell-matrix adhesion);GO:0002931(response to ischemia);GO:0005509(calcium ion binding);GO:0005515(protein binding);GO:0005634(nucleus);GO:0005654(nucleoplasm);GO:0005737(cytoplasm);GO:0005783(endoplasmic reticulum);GO:0005…	calcium and integrin binding 1 [Source:HGNC Symbol;Acc:HGNC:16920]
chr11	44564427	44620358	ENSG00000085117	CD82	GO:0005515(protein binding);GO:0005886(plasma membrane);GO:0005887(integral component of plasma membrane);GO:0016020(membrane);GO:0016021(integral component of membrane);GO:0070062(extracellular exosome);GO:0070062(extracellular exosome)	CD82 molecule [Source:HGNC Symbol;Acc:HGNC:6210]
X	120523858	120575794	ENSG00000158290	CUL4B	GO:0000082(G1/S transition of mitotic cell cycle);GO:0000715(nucleotide-excision repair, DNA damage recognition);GO:0000717(nucleotide-excision repair, DNA duplex unwinding);GO:0003684(damaged DNA binding);GO:0004842(ubiquitin-protein transferase activity);GO:0005515(protein binding);GO:0005634(nucleus);GO:0005654(nucleoplasm);GO:0005829(cytosol);GO:0006281(DNA repair);GO:0006283(transcription-co…	cullin 4B [Source:HGNC Symbol;Acc:HGNC:2555]
chr19	48872421	48876058	ENSG00000087074	PPP1R15A	GO:0000164(protein phosphatase type 1 complex);GO:0005515(protein binding);GO:0005737(cytoplasm);GO:0005739(mitochondrion);GO:0005741(mitochondrial outer membrane);GO:0005783(endoplasmic reticulum);GO:0005789(endoplasmic reticulum membrane);GO:0005794(Golgi apparatus);GO:0005829(cytosol);GO:0006417(regulation of translation);GO:0006915(apoptotic process);GO:0006974(cellular response to DNA damage…	protein phosphatase 1 regulatory subunit 15A [Source:HGNC Symbol;Acc:HGNC:14375]
chr6	36676460	36687337	ENSG00000124762	CDKN1A	GO:0000079(regulation of cyclin-dependent protein serine/threonine kinase activity);GO:0000082(G1/S transition of mitotic cell cycle);GO:0000086(G2/M transition of mitotic cell cycle);GO:0000307(cyclin-dependent protein kinase holoenzyme complex);GO:0004860(protein kinase inhibitor activity);GO:0004861(cyclin-dependent protein serine/threonine kinase inhibitor activity);GO:0005515(protein binding…	cyclin dependent kinase inhibitor 1A [Source:HGNC Symbol;Acc:HGNC:1784]
chr14	76968683	76969145	ENSG00000243225	AC007686	NA	ribosomal protein, large, P1 (RPLP1) pseudogene
chr17	20493634	20494155	ENSG00000230088	KRT16P5	NA	keratin 16 pseudogene 5 [Source:HGNC Symbol;Acc:HGNC:37810]
chr15	44711487	44718877	ENSG00000166710	B2M	GO:0000139(Golgi membrane);GO:0001895(retina homeostasis);GO:0001916(positive regulation of T cell mediated cytotoxicity);GO:0002237(response to molecule of bacterial origin);GO:0002376(immune system process);GO:0002474(antigen processing and presentation of peptide antigen via MHC class I);GO:0002479(antigen processing and presentation of exogenous peptide antigen via MHC class I, TAP-dependent)…	beta-2-microglobulin [Source:HGNC Symbol;Acc:HGNC:914]
chr10	133262420	133276868	ENSG00000151651	ADAM8	GO:0000902(cell morphogenesis);GO:0001525(angiogenesis);GO:0002102(podosome);GO:0002523(leukocyte migration involved in inflammatory response);GO:0002675(positive regulation of acute inflammatory response);GO:0002693(positive regulation of cellular extravasation);GO:0004222(metalloendopeptidase activity);GO:0004252(serine-type endopeptidase activity);GO:0005509(calcium ion binding);GO:0005515(pro…	ADAM metallopeptidase domain 8 [Source:HGNC Symbol;Acc:HGNC:215]
chr16	71358713	71390436	ENSG00000172137	CALB2	GO:0005509(calcium ion binding);GO:0005634(nucleus);GO:0005737(cytoplasm);GO:0005829(cytosol);GO:0005921(gap junction);GO:0030425(dendrite);GO:0032420(stereocilium);GO:0032437(cuticular plate);GO:0043005(neuron projection);GO:0043195(terminal bouton);GO:0045202(synapse);GO:0046872(metal ion binding);GO:0051480(regulation of cytosolic calcium ion concentration);GO:0097060(synaptic membrane);GO:009…	calbindin 2 [Source:HGNC Symbol;Acc:HGNC:1435]
chr14	51489100	51730727	ENSG00000139926	FRMD6	GO:0003383(apical constriction);GO:0005515(protein binding);GO:0005737(cytoplasm);GO:0005856(cytoskeleton);GO:0005886(plasma membrane);GO:0016020(membrane);GO:0031032(actomyosin structure organization);GO:0032970(regulation of actin filament-based process);GO:0034613(cellular protein localization);GO:0043296(apical junction complex);GO:0043296(apical junction complex)	FERM domain containing 6 [Source:HGNC Symbol;Acc:HGNC:19839]
chr14	32076114	32159728	ENSG00000100852	ARHGAP5	GO:0003924(GTPase activity);GO:0005096(GTPase activator activity);GO:0005515(protein binding);GO:0005525(GTP binding);GO:0005737(cytoplasm);GO:0005783(endoplasmic reticulum);GO:0005829(cytosol);GO:0005886(plasma membrane);GO:0007155(cell adhesion);GO:0007165(signal transduction);GO:0007266(Rho protein signal transduction);GO:0016020(membrane);GO:0030879(mammary gland development);GO:0042169(SH2 d…	Rho GTPase activating protein 5 [Source:HGNC Symbol;Acc:HGNC:675]
chr10	120354701	120355183	ENSG00000220842	RPL21P16	NA	ribosomal protein L21 pseudogene 16 [Source:HGNC Symbol;Acc:HGNC:31396]
chr2	215360440	215436073	ENSG00000115414	FN1	GO:0001525(angiogenesis);GO:0001932(regulation of protein phosphorylation);GO:0002020(protease binding);GO:0002576(platelet degranulation);GO:0005102(signaling receptor binding);GO:0005178(integrin binding);GO:0005201(extracellular matrix structural constituent);GO:0005515(protein binding);GO:0005518(collagen binding);GO:0005576(extracellular region);GO:0005577(fibrinogen complex);GO:0005604(base…	fibronectin 1 [Source:HGNC Symbol;Acc:HGNC:3778]
chr17	5499427	5619424	ENSG00000091592	NLRP1	GO:0000166(nucleotide binding);GO:0002376(immune system process);GO:0005515(protein binding);GO:0005524(ATP binding);GO:0005634(nucleus);GO:0005654(nucleoplasm);GO:0005737(cytoplasm);GO:0005829(cytosol);GO:0006915(apoptotic process);GO:0006919(activation of cysteine-type endopeptidase activity involved in apoptotic process);GO:0006954(inflammatory response);GO:0008656(cysteine-type endopeptidase …	NLR family pyrin domain containing 1 [Source:HGNC Symbol;Acc:HGNC:14374]
chr20	54153446	54173986	ENSG00000019186	CYP24A1	GO:0001649(osteoblast differentiation);GO:0004497(monooxygenase activity);GO:0005506(iron ion binding);GO:0005654(nucleoplasm);GO:0005739(mitochondrion);GO:0005741(mitochondrial outer membrane);GO:0005886(plasma membrane);GO:0006766(vitamin metabolic process);GO:0008403(25-hydroxycholecalciferol-24-hydroxylase activity);GO:0010430(fatty acid omega-oxidation);GO:0016491(oxidoreductase activity);GO…	cytochrome P450 family 24 subfamily A member 1 [Source:HGNC Symbol;Acc:HGNC:2602]
chr13	46125920	46211871	ENSG00000136167	LCP1	GO:0001725(stress fiber);GO:0001726(ruffle);GO:0001891(phagocytic cup);GO:0002102(podosome);GO:0002286(T cell activation involved in immune response);GO:0003779(actin binding);GO:0005178(integrin binding);GO:0005509(calcium ion binding);GO:0005515(protein binding);GO:0005615(extracellular space);GO:0005737(cytoplasm);GO:0005829(cytosol);GO:0005856(cytoskeleton);GO:0005884(actin filament);GO:00058…	lymphocyte cytosolic protein 1 [Source:HGNC Symbol;Acc:HGNC:6528]
chr9	14081843	14398983	ENSG00000147862	NFIB	GO:0000122(negative regulation of transcription by RNA polymerase II);GO:0000790(nuclear chromatin);GO:0000978(RNA polymerase II cis-regulatory region sequence-specific DNA binding);GO:0000981(DNA-binding transcription factor activity, RNA polymerase II-specific);GO:0001228(DNA-binding transcription activator activity, RNA polymerase II-specific);GO:0001650(fibrillar center);GO:0002062(chondrocyt…	nuclear factor I B [Source:HGNC Symbol;Acc:HGNC:7785]
chr17	43875357	43909711	ENSG00000108852	MPP2	GO:0005515(protein binding);GO:0005737(cytoplasm);GO:0005856(cytoskeleton);GO:0014069(postsynaptic density);GO:0016020(membrane);GO:0030054(cell junction);GO:0030165(PDZ domain binding);GO:0030425(dendrite);GO:0032590(dendrite membrane);GO:0042995(cell projection);GO:0043197(dendritic spine);GO:0043198(dendritic shaft);GO:0044325(ion channel binding);GO:0045202(synapse);GO:0051260(protein homooli…	membrane palmitoylated protein 2 [Source:HGNC Symbol;Acc:HGNC:7220]
chr11	13388008	13463297	ENSG00000148925	BTBD10	GO:0001650(fibrillar center);GO:0005515(protein binding);GO:0005634(nucleus);GO:0005654(nucleoplasm);GO:0005737(cytoplasm);GO:0042327(positive regulation of phosphorylation);GO:0044342(type B pancreatic cell proliferation);GO:1901215(negative regulation of neuron death);GO:1901215(negative regulation of neuron death)	BTB domain containing 10 [Source:HGNC Symbol;Acc:HGNC:21445]
chr2	64988477	65023865	ENSG00000115902	SLC1A4	GO:0005254(chloride channel activity);GO:0005813(centrosome);GO:0005882(intermediate filament);GO:0005886(plasma membrane);GO:0005887(integral component of plasma membrane);GO:0006865(amino acid transport);GO:0006868(glutamine transport);GO:0009986(cell surface);GO:0015171(amino acid transmembrane transporter activity);GO:0015175(neutral amino acid transmembrane transporter activity);GO:0015180(L…	solute carrier family 1 member 4 [Source:HGNC Symbol;Acc:HGNC:10942]
chr20	62642503	62685785	ENSG00000101187	SLCO4A1	GO:0005515(protein binding);GO:0005886(plasma membrane);GO:0005887(integral component of plasma membrane);GO:0006811(ion transport);GO:0015347(sodium-independent organic anion transmembrane transporter activity);GO:0015349(thyroid hormone transmembrane transporter activity);GO:0016020(membrane);GO:0016021(integral component of membrane);GO:0022857(transmembrane transporter activity);GO:0043252(so…	solute carrier organic anion transporter family member 4A1 [Source:HGNC Symbol;Acc:HGNC:10953]
chr5	36876769	37066413	ENSG00000164190	NIPBL	GO:0000122(negative regulation of transcription by RNA polymerase II);GO:0000228(nuclear chromosome);GO:0000785(chromatin);GO:0000790(nuclear chromatin);GO:0001656(metanephros development);GO:0003007(heart morphogenesis);GO:0003151(outflow tract morphogenesis);GO:0003682(chromatin binding);GO:0005515(protein binding);GO:0005634(nucleus);GO:0005654(nucleoplasm);GO:0005694(chromosome);GO:0005829(cy…	NIPBL cohesin loading factor [Source:HGNC Symbol;Acc:HGNC:28862]
chr12	46358188	46372773	ENSG00000134294	SLC38A2	GO:0003333(amino acid transmembrane transport);GO:0005295(neutral amino acid:sodium symporter activity);GO:0005515(protein binding);GO:0005737(cytoplasm);GO:0005886(plasma membrane);GO:0005887(integral component of plasma membrane);GO:0005903(brush border);GO:0006811(ion transport);GO:0006814(sodium ion transport);GO:0006865(amino acid transport);GO:0006868(glutamine transport);GO:0007565(female …	solute carrier family 38 member 2 [Source:HGNC Symbol;Acc:HGNC:13448]
chr9	69121264	69274615	ENSG00000119139	TJP2	GO:0004385(guanylate kinase activity);GO:0005515(protein binding);GO:0005634(nucleus);GO:0005654(nucleoplasm);GO:0005829(cytosol);GO:0005886(plasma membrane);GO:0005912(adherens junction);GO:0005923(bicellular tight junction);GO:0016020(membrane);GO:0019904(protein domain specific binding);GO:0030054(cell junction);GO:0030674(protein-macromolecule adaptor activity);GO:0034109(homotypic cell-cell …	tight junction protein 2 [Source:HGNC Symbol;Acc:HGNC:11828]
chr4	138164097	138242349	ENSG00000151012	SLC7A11	GO:0005515(protein binding);GO:0005791(rough endoplasmic reticulum);GO:0005856(cytoskeleton);GO:0005886(plasma membrane);GO:0006749(glutathione metabolic process);GO:0006865(amino acid transport);GO:0006979(response to oxidative stress);GO:0007420(brain development);GO:0008542(visual learning);GO:0009636(response to toxic substance);GO:0009986(cell surface);GO:0014070(response to organic cyclic c…	solute carrier family 7 member 11 [Source:HGNC Symbol;Acc:HGNC:11059]
chr12	88492793	88580851	ENSG00000049130	KITLG	GO:0000165(MAPK cascade);GO:0001541(ovarian follicle development);GO:0001755(neural crest cell migration);GO:0002687(positive regulation of leukocyte migration);GO:0002763(positive regulation of myeloid leukocyte differentiation);GO:0005125(cytokine activity);GO:0005173(stem cell factor receptor binding);GO:0005515(protein binding);GO:0005576(extracellular region);GO:0005615(extracellular space);…	KIT ligand [Source:HGNC Symbol;Acc:HGNC:6343]
chr16	18804860	18926408	ENSG00000157106	SMG1	GO:0000166(nucleotide binding);GO:0000184(nuclear-transcribed mRNA catabolic process, nonsense-mediated decay);GO:0003723(RNA binding);GO:0004672(protein kinase activity);GO:0004674(protein serine/threonine kinase activity);GO:0005515(protein binding);GO:0005524(ATP binding);GO:0005634(nucleus);GO:0005654(nucleoplasm);GO:0005737(cytoplasm);GO:0005829(cytosol);GO:0006281(DNA repair);GO:0006406(mRN…	SMG1 nonsense mediated mRNA decay associated PI3K related kinase [Source:HGNC Symbol;Acc:HGNC:30045]
chr9	115019575	115118257	ENSG00000041982	TNC	GO:0001649(osteoblast differentiation);GO:0005201(extracellular matrix structural constituent);GO:0005515(protein binding);GO:0005576(extracellular region);GO:0005604(basement membrane);GO:0005614(interstitial matrix);GO:0005615(extracellular space);GO:0005788(endoplasmic reticulum lumen);GO:0005925(focal adhesion);GO:0007155(cell adhesion);GO:0007162(negative regulation of cell adhesion);GO:0007…	tenascin C [Source:HGNC Symbol;Acc:HGNC:5318]
chr8	123248451	123275541	ENSG00000165156	ZHX1	GO:0000122(negative regulation of transcription by RNA polymerase II);GO:0000790(nuclear chromatin);GO:0000981(DNA-binding transcription factor activity, RNA polymerase II-specific);GO:0003676(nucleic acid binding);GO:0003677(DNA binding);GO:0003700(DNA-binding transcription factor activity);GO:0003714(transcription corepressor activity);GO:0005515(protein binding);GO:0005634(nucleus);GO:0005654(…	zinc fingers and homeoboxes 1 [Source:HGNC Symbol;Acc:HGNC:12871]
chr6	29887752	29890482	ENSG00000206341	HLA-H	NA	major histocompatibility complex, class I, H (pseudogene) [Source:HGNC Symbol;Acc:HGNC:4965]
chr12	4269771	4305353	ENSG00000118971	CCND2	GO:0000079(regulation of cyclin-dependent protein serine/threonine kinase activity);GO:0000307(cyclin-dependent protein kinase holoenzyme complex);GO:0000785(chromatin);GO:0001934(positive regulation of protein phosphorylation);GO:0005515(protein binding);GO:0005634(nucleus);GO:0005654(nucleoplasm);GO:0005730(nucleolus);GO:0005737(cytoplasm);GO:0005829(cytosol);GO:0007049(cell cycle);GO:0008284(p…	cyclin D2 [Source:HGNC Symbol;Acc:HGNC:1583]
chr11	70078302	70189528	ENSG00000131620	ANO1	GO:0005102(signaling receptor binding);GO:0005227(calcium activated cation channel activity);GO:0005229(intracellular calcium activated chloride channel activity);GO:0005247(voltage-gated chloride channel activity);GO:0005254(chloride channel activity);GO:0005515(protein binding);GO:0005654(nucleoplasm);GO:0005737(cytoplasm);GO:0005886(plasma membrane);GO:0005887(integral component of plasma memb…	anoctamin 1 [Source:HGNC Symbol;Acc:HGNC:21625]
chr2	20200797	20225433	ENSG00000115884	SDC1	GO:0001523(retinoid metabolic process);GO:0001657(ureteric bud development);GO:0005515(protein binding);GO:0005576(extracellular region);GO:0005796(Golgi lumen);GO:0005886(plasma membrane);GO:0005887(integral component of plasma membrane);GO:0006024(glycosaminoglycan biosynthetic process);GO:0006027(glycosaminoglycan catabolic process);GO:0006954(inflammatory response);GO:0008022(protein C-termin…	syndecan 1 [Source:HGNC Symbol;Acc:HGNC:10658]
chr11	44885903	44951306	ENSG00000175274	TP53I11	GO:0008285(negative regulation of cell population proliferation);GO:0016020(membrane);GO:0016021(integral component of membrane);GO:0016021(integral component of membrane)	tumor protein p53 inducible protein 11 [Source:HGNC Symbol;Acc:HGNC:16842]
chr6	136256627	136289851	ENSG00000029363	BCLAF1	GO:0000184(nuclear-transcribed mRNA catabolic process, nonsense-mediated decay);GO:0003677(DNA binding);GO:0003712(transcription coregulator activity);GO:0003723(RNA binding);GO:0005515(protein binding);GO:0005634(nucleus);GO:0005654(nucleoplasm);GO:0005737(cytoplasm);GO:0006397(mRNA processing);GO:0006417(regulation of translation);GO:0006915(apoptotic process);GO:0008380(RNA splicing);GO:001659…	BCL2 associated transcription factor 1 [Source:HGNC Symbol;Acc:HGNC:16863]
chr21	43414483	43427131	ENSG00000142178	SIK1	GO:0000166(nucleotide binding);GO:0000287(magnesium ion binding);GO:0002028(regulation of sodium ion transport);GO:0004672(protein kinase activity);GO:0004674(protein serine/threonine kinase activity);GO:0005515(protein binding);GO:0005524(ATP binding);GO:0005634(nucleus);GO:0005737(cytoplasm);GO:0006468(protein phosphorylation);GO:0007049(cell cycle);GO:0007275(multicellular organism development…	salt inducible kinase 1 [Source:HGNC Symbol;Acc:HGNC:11142]
chr6	34792015	34883138	ENSG00000065060	UHRF1BP1	GO:0005515(protein binding);GO:0042802(identical protein binding);GO:0042826(histone deacetylase binding);GO:0042826(histone deacetylase binding)	UHRF1 binding protein 1 [Source:HGNC Symbol;Acc:HGNC:21216]
chr3	4979437	4985323	ENSG00000134107	BHLHE40	GO:0000122(negative regulation of transcription by RNA polymerase II);GO:0000790(nuclear chromatin);GO:0000977(RNA polymerase II regulatory region sequence-specific DNA binding);GO:0000978(RNA polymerase II cis-regulatory region sequence-specific DNA binding);GO:0000981(DNA-binding transcription factor activity, RNA polymerase II-specific);GO:0001102(RNA polymerase II activating transcription fac…	basic helix-loop-helix family member e40 [Source:HGNC Symbol;Acc:HGNC:1046]
chr3	152243828	152465780	ENSG00000152601	MBNL1	GO:0000381(regulation of alternative mRNA splicing, via spliceosome);GO:0001069(regulatory region RNA binding);GO:0001701(in utero embryonic development);GO:0003723(RNA binding);GO:0003725(double-stranded RNA binding);GO:0005515(protein binding);GO:0005634(nucleus);GO:0005654(nucleoplasm);GO:0005737(cytoplasm);GO:0005829(cytosol);GO:0006397(mRNA processing);GO:0007399(nervous system development);…	muscleblind like splicing regulator 1 [Source:HGNC Symbol;Acc:HGNC:6923]
chr17	21376357	21419870	ENSG00000184185	KCNJ12	GO:0005242(inward rectifier potassium channel activity);GO:0005244(voltage-gated ion channel activity);GO:0005515(protein binding);GO:0005886(plasma membrane);GO:0006811(ion transport);GO:0006813(potassium ion transport);GO:0006936(muscle contraction);GO:0008016(regulation of heart contraction);GO:0016020(membrane);GO:0016021(integral component of membrane);GO:0031224(intrinsic component of membr…	potassium inwardly rectifying channel subfamily J member 12 [Source:HGNC Symbol;Acc:HGNC:6258]
chr12	104455295	104762014	ENSG00000171310	CHST11	GO:0000139(Golgi membrane);GO:0001537(N-acetylgalactosamine 4-O-sulfotransferase activity);GO:0002063(chondrocyte development);GO:0005794(Golgi apparatus);GO:0005975(carbohydrate metabolic process);GO:0007585(respiratory gaseous exchange by respiratory system);GO:0008146(sulfotransferase activity);GO:0009791(post-embryonic development);GO:0016020(membrane);GO:0016021(integral component of membran…	carbohydrate sulfotransferase 11 [Source:HGNC Symbol;Acc:HGNC:17422]
chr21	43092956	43107570	ENSG00000160201	U2AF1	GO:0000398(mRNA splicing, via spliceosome);GO:0003676(nucleic acid binding);GO:0003723(RNA binding);GO:0005515(protein binding);GO:0005634(nucleus);GO:0005654(nucleoplasm);GO:0005681(spliceosomal complex);GO:0006397(mRNA processing);GO:0006405(RNA export from nucleus);GO:0006406(mRNA export from nucleus);GO:0008380(RNA splicing);GO:0015030(Cajal body);GO:0016607(nuclear speck);GO:0030628(pre-mRNA…	U2 small nuclear RNA auxiliary factor 1 [Source:HGNC Symbol;Acc:HGNC:12453]
chr16	15395754	15413271	ENSG00000156968	MPV17L	GO:0003674(molecular_function);GO:0005737(cytoplasm);GO:0005739(mitochondrion);GO:0005777(peroxisome);GO:0005778(peroxisomal membrane);GO:0010730(negative regulation of hydrogen peroxide biosynthetic process);GO:0016020(membrane);GO:0016021(integral component of membrane);GO:0043231(intracellular membrane-bounded organelle);GO:1901029(negative regulation of mitochondrial outer membrane permeabili…	MPV17 mitochondrial inner membrane protein like [Source:HGNC Symbol;Acc:HGNC:26827]
chr1	225810092	225845563	ENSG00000143819	EPHX1	GO:0003824(catalytic activity);GO:0004301(epoxide hydrolase activity);GO:0005783(endoplasmic reticulum);GO:0005789(endoplasmic reticulum membrane);GO:0006725(cellular aromatic compound metabolic process);GO:0006805(xenobiotic metabolic process);GO:0009636(response to toxic substance);GO:0014070(response to organic cyclic compound);GO:0016020(membrane);GO:0016021(integral component of membrane);GO…	epoxide hydrolase 1 [Source:HGNC Symbol;Acc:HGNC:3401]
X	107713221	107777342	ENSG00000157514	TSC22D3	GO:0000981(DNA-binding transcription factor activity, RNA polymerase II-specific);GO:0003700(DNA-binding transcription factor activity);GO:0005515(protein binding);GO:0005634(nucleus);GO:0005737(cytoplasm);GO:0005829(cytosol);GO:0006355(regulation of transcription, DNA-templated);GO:0006357(regulation of transcription by RNA polymerase II);GO:0006970(response to osmotic stress);GO:0034220(ion tra…	TSC22 domain family member 3 [Source:HGNC Symbol;Acc:HGNC:3051]
X	132369317	132489968	ENSG00000076770	MBNL3	GO:0000381(regulation of alternative mRNA splicing, via spliceosome);GO:0003723(RNA binding);GO:0005515(protein binding);GO:0005634(nucleus);GO:0005654(nucleoplasm);GO:0005737(cytoplasm);GO:0006397(mRNA processing);GO:0007275(multicellular organism development);GO:0008380(RNA splicing);GO:0043484(regulation of RNA splicing);GO:0045662(negative regulation of myoblast differentiation);GO:0046872(me…	muscleblind like splicing regulator 3 [Source:HGNC Symbol;Acc:HGNC:20564]
chr9	109498325	110172512	ENSG00000157654	PALM2AKAP2	GO:0005886(plasma membrane);GO:0008360(regulation of cell shape);GO:0016020(membrane);GO:0016020(membrane)	PALM2 and AKAP2 fusion [Source:HGNC Symbol;Acc:HGNC:33529]
chr13	66302834	67230445	ENSG00000184226	PCDH9	GO:0005509(calcium ion binding);GO:0005886(plasma membrane);GO:0005887(integral component of plasma membrane);GO:0007155(cell adhesion);GO:0007156(homophilic cell adhesion via plasma membrane adhesion molecules);GO:0016020(membrane);GO:0016021(integral component of membrane);GO:0030426(growth cone);GO:0044291(cell-cell contact zone);GO:0044291(cell-cell contact zone)	protocadherin 9 [Source:HGNC Symbol;Acc:HGNC:8661]
chr12	15620134	15882329	ENSG00000151491	EPS8	GO:0003779(actin binding);GO:0005515(protein binding);GO:0005737(cytoplasm);GO:0005886(plasma membrane);GO:0005903(brush border);GO:0005938(cell cortex);GO:0007266(Rho protein signal transduction);GO:0008344(adult locomotory behavior);GO:0008360(regulation of cell shape);GO:0010458(exit from mitosis);GO:0014069(postsynaptic density);GO:0016020(membrane);GO:0016601(Rac protein signal transduction)…	epidermal growth factor receptor pathway substrate 8 [Source:HGNC Symbol;Acc:HGNC:3420]
chr11	103907189	104164379	ENSG00000170962	PDGFD	GO:0000139(Golgi membrane);GO:0005161(platelet-derived growth factor receptor binding);GO:0005576(extracellular region);GO:0005615(extracellular space);GO:0005788(endoplasmic reticulum lumen);GO:0007275(multicellular organism development);GO:0008083(growth factor activity);GO:0008284(positive regulation of cell population proliferation);GO:0014068(positive regulation of phosphatidylinositol 3-kin…	platelet derived growth factor D [Source:HGNC Symbol;Acc:HGNC:30620]
chr14	34709113	34714823	ENSG00000165410	CFL2	GO:0003779(actin binding);GO:0005515(protein binding);GO:0005615(extracellular space);GO:0005634(nucleus);GO:0005737(cytoplasm);GO:0005856(cytoskeleton);GO:0007015(actin filament organization);GO:0007519(skeletal muscle tissue development);GO:0015629(actin cytoskeleton);GO:0016363(nuclear matrix);GO:0030018(Z disc);GO:0030042(actin filament depolymerization);GO:0030043(actin filament fragmentatio…	cofilin 2 [Source:HGNC Symbol;Acc:HGNC:1875]
chr1	23778418	23788232	ENSG00000057757	PITHD1	GO:0005634(nucleus);GO:0005737(cytoplasm);GO:0007286(spermatid development);GO:0007341(penetration of zona pellucida);GO:0045654(positive regulation of megakaryocyte differentiation);GO:0045893(positive regulation of transcription, DNA-templated);GO:0061136(regulation of proteasomal protein catabolic process);GO:0061956(penetration of cumulus oophorus);GO:0097598(sperm cytoplasmic droplet);GO:009…	PITH domain containing 1 [Source:HGNC Symbol;Acc:HGNC:25022]
chr10	117277274	117375440	ENSG00000165650	PDZD8	GO:0005515(protein binding);GO:0005739(mitochondrion);GO:0005783(endoplasmic reticulum);GO:0005789(endoplasmic reticulum membrane);GO:0006869(lipid transport);GO:0007010(cytoskeleton organization);GO:0008289(lipid binding);GO:0016020(membrane);GO:0016021(integral component of membrane);GO:0016032(viral process);GO:0022604(regulation of cell morphogenesis);GO:0035556(intracellular signal transduct…	PDZ domain containing 8 [Source:HGNC Symbol;Acc:HGNC:26974]
chr11	32892811	32993316	ENSG00000060749	QSER1	NA	glutamine and serine rich 1 [Source:HGNC Symbol;Acc:HGNC:26154]
chr15	29699367	29968865	ENSG00000104067	TJP1	GO:0001825(blastocyst formation);GO:0002102(podosome);GO:0005515(protein binding);GO:0005516(calmodulin binding);GO:0005634(nucleus);GO:0005737(cytoplasm);GO:0005829(cytosol);GO:0005886(plasma membrane);GO:0005911(cell-cell junction);GO:0005912(adherens junction);GO:0005921(gap junction);GO:0005923(bicellular tight junction);GO:0007043(cell-cell junction assembly);GO:0007605(sensory perception of…	tight junction protein 1 [Source:HGNC Symbol;Acc:HGNC:11827]
chr6	121435595	121449727	ENSG00000152661	GJA1	GO:0000132(establishment of mitotic spindle orientation);GO:0000139(Golgi membrane);GO:0001937(negative regulation of endothelial cell proliferation);GO:0002544(chronic inflammatory response);GO:0002931(response to ischemia);GO:0003104(positive regulation of glomerular filtration);GO:0003158(endothelium development);GO:0005243(gap junction channel activity);GO:0005515(protein binding);GO:0005654(…	gap junction protein alpha 1 [Source:HGNC Symbol;Acc:HGNC:4274]
chr6	75252924	75284948	ENSG00000112697	TMEM30A	GO:0005515(protein binding);GO:0005783(endoplasmic reticulum);GO:0005794(Golgi apparatus);GO:0005886(plasma membrane);GO:0006855(drug transmembrane transport);GO:0006869(lipid transport);GO:0010976(positive regulation of neuron projection development);GO:0015247(aminophospholipid flippase activity);GO:0015914(phospholipid transport);GO:0015917(aminophospholipid transport);GO:0016020(membrane);GO:…	transmembrane protein 30A [Source:HGNC Symbol;Acc:HGNC:16667]
chr7	30010587	30026702	ENSG00000106080	FKBP14	GO:0000413(protein peptidyl-prolyl isomerization);GO:0003755(peptidyl-prolyl cis-trans isomerase activity);GO:0005509(calcium ion binding);GO:0005515(protein binding);GO:0005783(endoplasmic reticulum);GO:0005788(endoplasmic reticulum lumen);GO:0016853(isomerase activity);GO:0036498(IRE1-mediated unfolded protein response);GO:0046872(metal ion binding);GO:0046872(metal ion binding)	FKBP prolyl isomerase 14 [Source:HGNC Symbol;Acc:HGNC:18625]
chr1	94418389	94518666	ENSG00000117528	ABCD3	GO:0000166(nucleotide binding);GO:0005324(long-chain fatty acid transporter activity);GO:0005515(protein binding);GO:0005524(ATP binding);GO:0005739(mitochondrion);GO:0005777(peroxisome);GO:0005778(peroxisomal membrane);GO:0005782(peroxisomal matrix);GO:0005829(cytosol);GO:0006633(fatty acid biosynthetic process);GO:0006635(fatty acid beta-oxidation);GO:0007031(peroxisome organization);GO:0014070…	ATP binding cassette subfamily D member 3 [Source:HGNC Symbol;Acc:HGNC:67]
chr2	240886048	240896889	ENSG00000172478	MAB21L4	NA	mab-21 like 4 [Source:HGNC Symbol;Acc:HGNC:26216]
chr6	17759183	17987635	ENSG00000137177	KIF13A	GO:0000139(Golgi membrane);GO:0000166(nucleotide binding);GO:0003774(motor activity);GO:0003777(microtubule motor activity);GO:0005515(protein binding);GO:0005524(ATP binding);GO:0005737(cytoplasm);GO:0005768(endosome);GO:0005794(Golgi apparatus);GO:0005813(centrosome);GO:0005815(microtubule organizing center);GO:0005856(cytoskeleton);GO:0005871(kinesin complex);GO:0005874(microtubule);GO:0006886…	kinesin family member 13A [Source:HGNC Symbol;Acc:HGNC:14566]
chr11	319676	327537	ENSG00000142089	IFITM3	GO:0002376(immune system process);GO:0005515(protein binding);GO:0005737(cytoplasm);GO:0005764(lysosome);GO:0005765(lysosomal membrane);GO:0005768(endosome);GO:0005886(plasma membrane);GO:0006955(immune response);GO:0009615(response to virus);GO:0016020(membrane);GO:0016021(integral component of membrane);GO:0031902(late endosome membrane);GO:0032897(negative regulation of viral transcription);GO…	interferon induced transmembrane protein 3 [Source:HGNC Symbol;Acc:HGNC:5414]
chr6	73695785	73828316	ENSG00000156535	CD109	GO:0001933(negative regulation of protein phosphorylation);GO:0001942(hair follicle development);GO:0002576(platelet degranulation);GO:0004866(endopeptidase inhibitor activity);GO:0004867(serine-type endopeptidase inhibitor activity);GO:0005576(extracellular region);GO:0005615(extracellular space);GO:0005829(cytosol);GO:0005886(plasma membrane);GO:0009986(cell surface);GO:0010466(negative regulat…	CD109 molecule [Source:HGNC Symbol;Acc:HGNC:21685]
chr1	178094104	178484147	ENSG00000075391	RASAL2	GO:0000165(MAPK cascade);GO:0005096(GTPase activator activity);GO:0005515(protein binding);GO:0005829(cytosol);GO:0007165(signal transduction);GO:0043087(regulation of GTPase activity);GO:0043547(positive regulation of GTPase activity);GO:0043547(positive regulation of GTPase activity)	RAS protein activator like 2 [Source:HGNC Symbol;Acc:HGNC:9874]
chr17	75827225	75844552	ENSG00000092929	UNC13D	GO:0002432(granuloma formation);GO:0002467(germinal center formation);GO:0005515(protein binding);GO:0005576(extracellular region);GO:0005737(cytoplasm);GO:0005764(lysosome);GO:0005768(endosome);GO:0005770(late endosome);GO:0005829(cytosol);GO:0006887(exocytosis);GO:0006909(phagocytosis);GO:0016020(membrane);GO:0017137(Rab GTPase binding);GO:0033093(Weibel-Palade body);GO:0035578(azurophil granul…	unc-13 homolog D [Source:HGNC Symbol;Acc:HGNC:23147]
chr9	136658856	136672678	ENSG00000172889	EGFL7	GO:0001525(angiogenesis);GO:0001568(blood vessel development);GO:0001570(vasculogenesis);GO:0001938(positive regulation of endothelial cell proliferation);GO:0005102(signaling receptor binding);GO:0005509(calcium ion binding);GO:0005515(protein binding);GO:0005576(extracellular region);GO:0005615(extracellular space);GO:0007155(cell adhesion);GO:0007275(multicellular organism development);GO:0009…	EGF like domain multiple 7 [Source:HGNC Symbol;Acc:HGNC:20594]
chr20	57168753	57266641	ENSG00000101144	BMP7	GO:0001501(skeletal system development);GO:0001503(ossification);GO:0001654(eye development);GO:0001656(metanephros development);GO:0001657(ureteric bud development);GO:0001707(mesoderm formation);GO:0001822(kidney development);GO:0001823(mesonephros development);GO:0001837(epithelial to mesenchymal transition);GO:0003272(endocardial cushion formation);GO:0003344(pericardium morphogenesis);GO:000…	bone morphogenetic protein 7 [Source:HGNC Symbol;Acc:HGNC:1074]
chr15	90083045	90102477	ENSG00000182054	IDH2	GO:0000287(magnesium ion binding);GO:0004448(isocitrate dehydrogenase activity);GO:0004450(isocitrate dehydrogenase (NADP+) activity);GO:0005739(mitochondrion);GO:0005759(mitochondrial matrix);GO:0005777(peroxisome);GO:0005829(cytosol);GO:0005975(carbohydrate metabolic process);GO:0006097(glyoxylate cycle);GO:0006099(tricarboxylic acid cycle);GO:0006102(isocitrate metabolic process);GO:0006103(2-…	isocitrate dehydrogenase (NADP(+)) 2 [Source:HGNC Symbol;Acc:HGNC:5383]
chr1	43991500	44031467	ENSG00000196517	SLC6A9	GO:0001504(neurotransmitter uptake);GO:0003333(amino acid transmembrane transport);GO:0005283(amino acid:sodium symporter activity);GO:0005328(neurotransmitter:sodium symporter activity);GO:0005768(endosome);GO:0005886(plasma membrane);GO:0005887(integral component of plasma membrane);GO:0006836(neurotransmitter transport);GO:0006865(amino acid transport);GO:0009925(basal plasma membrane);GO:0014…	solute carrier family 6 member 9 [Source:HGNC Symbol;Acc:HGNC:11056]
chr3	123490820	123585053	ENSG00000206527	HACD2	GO:0005515(protein binding);GO:0005783(endoplasmic reticulum);GO:0005789(endoplasmic reticulum membrane);GO:0006629(lipid metabolic process);GO:0006631(fatty acid metabolic process);GO:0006633(fatty acid biosynthetic process);GO:0016020(membrane);GO:0016021(integral component of membrane);GO:0016829(lyase activity);GO:0018812(3-hydroxyacyl-CoA dehydratase activity);GO:0019899(enzyme binding);GO:0…	3-hydroxyacyl-CoA dehydratase 2 [Source:HGNC Symbol;Acc:HGNC:9640]
chr13	94601857	94634661	ENSG00000152749	GPR180	GO:0007186(G protein-coupled receptor signaling pathway);GO:0016020(membrane);GO:0016021(integral component of membrane);GO:0019236(response to pheromone)	G protein-coupled receptor 180 [Source:HGNC Symbol;Acc:HGNC:28899]
chr6	36442767	36491143	ENSG00000112078	KCTD20	GO:0005515(protein binding);GO:0005737(cytoplasm);GO:0016020(membrane);GO:0016021(integral component of membrane);GO:0042327(positive regulation of phosphorylation);GO:0042802(identical protein binding);GO:0042802(identical protein binding)	potassium channel tetramerization domain containing 20 [Source:HGNC Symbol;Acc:HGNC:21052]
chr12	89588049	89709300	ENSG00000070961	ATP2B1	GO:0000166(nucleotide binding);GO:0001772(immunological synapse);GO:0001818(negative regulation of cytokine production);GO:0003056(regulation of vascular smooth muscle contraction);GO:0003407(neural retina development);GO:0005388(calcium transmembrane transporter activity, phosphorylative mechanism);GO:0005515(protein binding);GO:0005516(calmodulin binding);GO:0005524(ATP binding);GO:0005654(nucl…	ATPase plasma membrane Ca2+ transporting 1 [Source:HGNC Symbol;Acc:HGNC:814]
chr5	38474668	38608354	ENSG00000113594	LIFR	GO:0001959(regulation of cytokine-mediated signaling pathway);GO:0004896(cytokine receptor activity);GO:0004897(ciliary neurotrophic factor receptor activity);GO:0004923(leukemia inhibitory factor receptor activity);GO:0004924(oncostatin-M receptor activity);GO:0005127(ciliary neurotrophic factor receptor binding);GO:0005515(protein binding);GO:0005576(extracellular region);GO:0005886(plasma memb…	LIF receptor subunit alpha [Source:HGNC Symbol;Acc:HGNC:6597]
chr13	42040036	42256578	ENSG00000102780	DGKH	GO:0000166(nucleotide binding);GO:0003951(NAD+ kinase activity);GO:0004143(diacylglycerol kinase activity);GO:0005515(protein binding);GO:0005524(ATP binding);GO:0005737(cytoplasm);GO:0005768(endosome);GO:0005886(plasma membrane);GO:0006654(phosphatidic acid biosynthetic process);GO:0007165(signal transduction);GO:0007205(protein kinase C-activating G protein-coupled receptor signaling pathway);G…	diacylglycerol kinase eta [Source:HGNC Symbol;Acc:HGNC:2854]
chr12	25959029	26079892	ENSG00000123094	RASSF8	GO:0007165(signal transduction);GO:0034334(adherens junction maintenance);GO:0070507(regulation of microtubule cytoskeleton organization);GO:0070507(regulation of microtubule cytoskeleton organization)	Ras association domain family member 8 [Source:HGNC Symbol;Acc:HGNC:13232]
chr14	94104836	94116698	ENSG00000165949	IFI27	GO:0000122(negative regulation of transcription by RNA polymerase II);GO:0001102(RNA polymerase II activating transcription factor binding);GO:0002376(immune system process);GO:0003674(molecular_function);GO:0005515(protein binding);GO:0005521(lamin binding);GO:0005634(nucleus);GO:0005635(nuclear envelope);GO:0005637(nuclear inner membrane);GO:0005739(mitochondrion);GO:0005741(mitochondrial outer…	interferon alpha inducible protein 27 [Source:HGNC Symbol;Acc:HGNC:5397]
chr3	150408335	150466431	ENSG00000196428	TSC22D2	GO:0000981(DNA-binding transcription factor activity, RNA polymerase II-specific);GO:0003700(DNA-binding transcription factor activity);GO:0006355(regulation of transcription, DNA-templated);GO:0006357(regulation of transcription by RNA polymerase II);GO:0006970(response to osmotic stress);GO:0006970(response to osmotic stress)	TSC22 domain family member 2 [Source:HGNC Symbol;Acc:HGNC:29095]
chr11	77659996	77821017	ENSG00000048649	RSF1	GO:0000123(histone acetyltransferase complex);GO:0000790(nuclear chromatin);GO:0004402(histone acetyltransferase activity);GO:0005515(protein binding);GO:0005634(nucleus);GO:0005654(nucleoplasm);GO:0006325(chromatin organization);GO:0006334(nucleosome assembly);GO:0006338(chromatin remodeling);GO:0006352(DNA-templated transcription, initiation);GO:0006355(regulation of transcription, DNA-template…	remodeling and spacing factor 1 [Source:HGNC Symbol;Acc:HGNC:18118]
chr5	14143342	14532128	ENSG00000038382	TRIO	GO:0000166(nucleotide binding);GO:0004672(protein kinase activity);GO:0004674(protein serine/threonine kinase activity);GO:0005085(guanyl-nucleotide exchange factor activity);GO:0005089(Rho guanyl-nucleotide exchange factor activity);GO:0005515(protein binding);GO:0005524(ATP binding);GO:0005737(cytoplasm);GO:0005829(cytosol);GO:0006468(protein phosphorylation);GO:0007185(transmembrane receptor p…	trio Rho guanine nucleotide exchange factor [Source:HGNC Symbol;Acc:HGNC:12303]
X	115561174	115650861	ENSG00000102024	PLS3	GO:0003779(actin binding);GO:0005509(calcium ion binding);GO:0005515(protein binding);GO:0005737(cytoplasm);GO:0005829(cytosol);GO:0005884(actin filament);GO:0005886(plasma membrane);GO:0032432(actin filament bundle);GO:0046872(metal ion binding);GO:0051015(actin filament binding);GO:0051017(actin filament bundle assembly);GO:0051639(actin filament network formation);GO:0060348(bone development);…	plastin 3 [Source:HGNC Symbol;Acc:HGNC:9091]
chr12	7080214	7092540	ENSG00000159403	C1R	GO:0002376(immune system process);GO:0004252(serine-type endopeptidase activity);GO:0005509(calcium ion binding);GO:0006508(proteolysis);GO:0006958(complement activation, classical pathway);GO:0008233(peptidase activity);GO:0008236(serine-type peptidase activity);GO:0016787(hydrolase activity);GO:0045087(innate immune response);GO:0045087(innate immune response)	complement C1r [Source:HGNC Symbol;Acc:HGNC:1246]
chr1	235065479	235074220	ENSG00000280587	LINC01348	NA	long intergenic non-protein coding RNA 1348 [Source:HGNC Symbol;Acc:HGNC:50567]
chr3	61561569	62297609	ENSG00000144724	PTPRG	GO:0004721(phosphoprotein phosphatase activity);GO:0004725(protein tyrosine phosphatase activity);GO:0005001(transmembrane receptor protein tyrosine phosphatase activity);GO:0005515(protein binding);GO:0005615(extracellular space);GO:0005887(integral component of plasma membrane);GO:0006470(protein dephosphorylation);GO:0007169(transmembrane receptor protein tyrosine kinase signaling pathway);GO:…	protein tyrosine phosphatase receptor type G [Source:HGNC Symbol;Acc:HGNC:9671]
chr11	12674421	12944737	ENSG00000187079	TEAD1	GO:0000790(nuclear chromatin);GO:0000978(RNA polymerase II cis-regulatory region sequence-specific DNA binding);GO:0000981(DNA-binding transcription factor activity, RNA polymerase II-specific);GO:0000987(cis-regulatory region sequence-specific DNA binding);GO:0001228(DNA-binding transcription activator activity, RNA polymerase II-specific);GO:0003677(DNA binding);GO:0003700(DNA-binding transcrip…	TEA domain transcription factor 1 [Source:HGNC Symbol;Acc:HGNC:11714]
chr12	6988259	7071032	ENSG00000182326	C1S	GO:0002376(immune system process);GO:0004252(serine-type endopeptidase activity);GO:0005509(calcium ion binding);GO:0005515(protein binding);GO:0005576(extracellular region);GO:0005615(extracellular space);GO:0006508(proteolysis);GO:0006956(complement activation);GO:0006958(complement activation, classical pathway);GO:0008233(peptidase activity);GO:0008236(serine-type peptidase activity);GO:00167…	complement C1s [Source:HGNC Symbol;Acc:HGNC:1247]
chr14	36657568	36679362	ENSG00000198807	PAX9	GO:0000790(nuclear chromatin);GO:0000977(RNA polymerase II regulatory region sequence-specific DNA binding);GO:0000981(DNA-binding transcription factor activity, RNA polymerase II-specific);GO:0001228(DNA-binding transcription activator activity, RNA polymerase II-specific);GO:0003677(DNA binding);GO:0003700(DNA-binding transcription factor activity);GO:0005515(protein binding);GO:0005634(nucleus…	paired box 9 [Source:HGNC Symbol;Acc:HGNC:8623]
chr11	3087107	3166739	ENSG00000021762	OSBPL5	GO:0001786(phosphatidylserine binding);GO:0005548(phospholipid transporter activity);GO:0005783(endoplasmic reticulum);GO:0005789(endoplasmic reticulum membrane);GO:0005829(cytosol);GO:0006869(lipid transport);GO:0006893(Golgi to plasma membrane transport);GO:0008142(oxysterol binding);GO:0008203(cholesterol metabolic process);GO:0008289(lipid binding);GO:0015248(sterol transporter activity);GO:0…	oxysterol binding protein like 5 [Source:HGNC Symbol;Acc:HGNC:16392]
chr1	29236516	29326813	ENSG00000060656	PTPRU	GO:0004721(phosphoprotein phosphatase activity);GO:0004725(protein tyrosine phosphatase activity);GO:0005001(transmembrane receptor protein tyrosine phosphatase activity);GO:0005515(protein binding);GO:0005886(plasma membrane);GO:0005887(integral component of plasma membrane);GO:0005911(cell-cell junction);GO:0006470(protein dephosphorylation);GO:0007155(cell adhesion);GO:0007185(transmembrane re…	protein tyrosine phosphatase receptor type U [Source:HGNC Symbol;Acc:HGNC:9683]
chr10	24583609	24723887	ENSG00000107863	ARHGAP21	GO:0000139(Golgi membrane);GO:0005096(GTPase activator activity);GO:0005515(protein binding);GO:0005737(cytoplasm);GO:0005794(Golgi apparatus);GO:0005829(cytosol);GO:0005856(cytoskeleton);GO:0005886(plasma membrane);GO:0007030(Golgi organization);GO:0007165(signal transduction);GO:0015629(actin cytoskeleton);GO:0016020(membrane);GO:0030054(cell junction);GO:0030659(cytoplasmic vesicle membrane);G…	Rho GTPase activating protein 21 [Source:HGNC Symbol;Acc:HGNC:23725]
X	20124525	20141838	ENSG00000173674	EIF1AX	GO:0003723(RNA binding);GO:0003743(translation initiation factor activity);GO:0005515(protein binding);GO:0005829(cytosol);GO:0006412(translation);GO:0006413(translational initiation);GO:0008135(translation factor activity, RNA binding)	eukaryotic translation initiation factor 1A X-linked [Source:HGNC Symbol;Acc:HGNC:3250]
chr12	96194375	96269824	ENSG00000111145	ELK3	GO:0000122(negative regulation of transcription by RNA polymerase II);GO:0000790(nuclear chromatin);GO:0000978(RNA polymerase II cis-regulatory region sequence-specific DNA binding);GO:0000981(DNA-binding transcription factor activity, RNA polymerase II-specific);GO:0001227(DNA-binding transcription repressor activity, RNA polymerase II-specific);GO:0001228(DNA-binding transcription activator act…	ETS transcription factor ELK3 [Source:HGNC Symbol;Acc:HGNC:3325]
chr3	120324509	120349354	ENSG00000163428	LRRC58	GO:0005515(protein binding)	leucine rich repeat containing 58 [Source:HGNC Symbol;Acc:HGNC:26968]
chr17	7187187	7219841	ENSG00000132535	DLG4	GO:0000165(MAPK cascade);GO:0002091(negative regulation of receptor internalization);GO:0005515(protein binding);GO:0005737(cytoplasm);GO:0005783(endoplasmic reticulum);GO:0005829(cytosol);GO:0005886(plasma membrane);GO:0007165(signal transduction);GO:0007204(positive regulation of cytosolic calcium ion concentration);GO:0007268(chemical synaptic transmission);GO:0007399(nervous system developmen…	discs large MAGUK scaffold protein 4 [Source:HGNC Symbol;Acc:HGNC:2903]
chr1	77979175	78017964	ENSG00000162616	DNAJB4	GO:0001671(ATPase activator activity);GO:0005515(protein binding);GO:0005654(nucleoplasm);GO:0005737(cytoplasm);GO:0005829(cytosol);GO:0005886(plasma membrane);GO:0006457(protein folding);GO:0006986(response to unfolded protein);GO:0009408(response to heat);GO:0016020(membrane);GO:0032781(positive regulation of ATPase activity);GO:0051082(unfolded protein binding);GO:0051085(chaperone cofactor-de…	DnaJ heat shock protein family (Hsp40) member B4 [Source:HGNC Symbol;Acc:HGNC:14886]
chr9	15163622	15307360	ENSG00000155158	TTC39B	GO:0005515(protein binding);GO:0006629(lipid metabolic process);GO:0010874(regulation of cholesterol efflux);GO:0010887(negative regulation of cholesterol storage);GO:0042632(cholesterol homeostasis);GO:0090181(regulation of cholesterol metabolic process);GO:0090181(regulation of cholesterol metabolic process)	tetratricopeptide repeat domain 39B [Source:HGNC Symbol;Acc:HGNC:23704]
chr22	39349925	39385575	ENSG00000100321	SYNGR1	GO:0005515(protein binding);GO:0005886(plasma membrane);GO:0006605(protein targeting);GO:0008021(synaptic vesicle);GO:0016020(membrane);GO:0016021(integral component of membrane);GO:0030054(cell junction);GO:0030285(integral component of synaptic vesicle membrane);GO:0030672(synaptic vesicle membrane);GO:0031410(cytoplasmic vesicle);GO:0031594(neuromuscular junction);GO:0035577(azurophil granule …	synaptogyrin 1 [Source:HGNC Symbol;Acc:HGNC:11498]
chr21	39184176	39321559	ENSG00000185658	BRWD1	GO:0003674(molecular_function);GO:0005158(insulin receptor binding);GO:0005515(protein binding);GO:0005634(nucleus);GO:0005654(nucleoplasm);GO:0005730(nucleolus);GO:0005737(cytoplasm);GO:0005829(cytosol);GO:0006325(chromatin organization);GO:0006357(regulation of transcription by RNA polymerase II);GO:0007010(cytoskeleton organization);GO:0008286(insulin receptor signaling pathway);GO:0008360(reg…	bromodomain and WD repeat domain containing 1 [Source:HGNC Symbol;Acc:HGNC:12760]
chr16	88643289	88651054	ENSG00000051523	CYBA	GO:0001666(response to hypoxia);GO:0001725(stress fiber);GO:0001938(positive regulation of endothelial cell proliferation);GO:0002479(antigen processing and presentation of exogenous peptide antigen via MHC class I, TAP-dependent);GO:0003106(negative regulation of glomerular filtration by angiotensin);GO:0005515(protein binding);GO:0005634(nucleus);GO:0005737(cytoplasm);GO:0005768(endosome);GO:00…	cytochrome b-245 alpha chain [Source:HGNC Symbol;Acc:HGNC:2577]
chr3	68635705	68637024	ENSG00000241506	PSMC1P1	NA	proteasome 26S subunit, ATPase 1 pseudogene 1 [Source:HGNC Symbol;Acc:HGNC:30147]
chr5	40825262	40835222	ENSG00000145592	RPL37	GO:0000184(nuclear-transcribed mRNA catabolic process, nonsense-mediated decay);GO:0003723(RNA binding);GO:0003735(structural constituent of ribosome);GO:0005829(cytosol);GO:0005840(ribosome);GO:0006412(translation);GO:0006413(translational initiation);GO:0006614(SRP-dependent cotranslational protein targeting to membrane);GO:0019083(viral transcription);GO:0019843(rRNA binding);GO:0022625(cytoso…	ribosomal protein L37 [Source:HGNC Symbol;Acc:HGNC:10347]
X	77504880	77786233	ENSG00000085224	ATRX	GO:0000166(nucleotide binding);GO:0000212(meiotic spindle organization);GO:0000228(nuclear chromosome);GO:0000780(condensed nuclear chromosome, centromeric region);GO:0000781(chromosome, telomeric region);GO:0000784(nuclear chromosome, telomeric region);GO:0000792(heterochromatin);GO:0003677(DNA binding);GO:0003678(DNA helicase activity);GO:0003682(chromatin binding);GO:0004386(helicase activity)…	ATRX chromatin remodeler [Source:HGNC Symbol;Acc:HGNC:886]
chr17	67377281	67697261	ENSG00000154217	PITPNC1	GO:0005515(protein binding);GO:0005548(phospholipid transporter activity);GO:0005654(nucleoplasm);GO:0005737(cytoplasm);GO:0005829(cytosol);GO:0006869(lipid transport);GO:0007165(signal transduction);GO:0008289(lipid binding);GO:0008526(phosphatidylinositol transfer activity);GO:0015914(phospholipid transport);GO:0035091(phosphatidylinositol binding);GO:0070300(phosphatidic acid binding);GO:01200…	phosphatidylinositol transfer protein cytoplasmic 1 [Source:HGNC Symbol;Acc:HGNC:21045]
chr1	100038095	100083377	ENSG00000156875	MFSD14A	GO:0001675(acrosome assembly);GO:0007283(spermatogenesis);GO:0007286(spermatid development);GO:0007289(spermatid nucleus differentiation);GO:0016020(membrane);GO:0016021(integral component of membrane);GO:0022857(transmembrane transporter activity);GO:0030382(sperm mitochondrion organization);GO:0055085(transmembrane transport);GO:0055085(transmembrane transport)	major facilitator superfamily domain containing 14A [Source:HGNC Symbol;Acc:HGNC:23363]
chr2	223975045	224039318	ENSG00000135919	SERPINE2	GO:0004867(serine-type endopeptidase inhibitor activity);GO:0005102(signaling receptor binding);GO:0005515(protein binding);GO:0005539(glycosaminoglycan binding);GO:0005576(extracellular region);GO:0005615(extracellular space);GO:0005829(cytosol);GO:0007275(multicellular organism development);GO:0007399(nervous system development);GO:0007596(blood coagulation);GO:0008201(heparin binding);GO:00082…	serpin family E member 2 [Source:HGNC Symbol;Acc:HGNC:8951]
chr1	214348700	214552449	ENSG00000152104	PTPN14	GO:0001946(lymphangiogenesis);GO:0003712(transcription coregulator activity);GO:0004721(phosphoprotein phosphatase activity);GO:0004725(protein tyrosine phosphatase activity);GO:0005515(protein binding);GO:0005634(nucleus);GO:0005654(nucleoplasm);GO:0005737(cytoplasm);GO:0005856(cytoskeleton);GO:0006470(protein dephosphorylation);GO:0008285(negative regulation of cell population proliferation);GO…	protein tyrosine phosphatase non-receptor type 14 [Source:HGNC Symbol;Acc:HGNC:9647]
chr9	65287914	65323015	ENSG00000204778	CBWD4P	NA	COBW domain containing 4, pseudogene [Source:HGNC Symbol;Acc:HGNC:18520]
chr10	103594027	103855543	ENSG00000107957	SH3PXD2A	GO:0002020(protease binding);GO:0002102(podosome);GO:0005515(protein binding);GO:0005546(phosphatidylinositol-4,5-bisphosphate binding);GO:0005737(cytoplasm);GO:0005829(cytosol);GO:0006801(superoxide metabolic process);GO:0010314(phosphatidylinositol-5-phosphate binding);GO:0016176(superoxide-generating NADPH oxidase activator activity);GO:0030054(cell junction);GO:0030198(extracellular matrix or…	SH3 and PX domains 2A [Source:HGNC Symbol;Acc:HGNC:23664]
chr15	65117379	65133808	ENSG00000090470	PDCD7	GO:0000398(mRNA splicing, via spliceosome);GO:0005634(nucleus);GO:0005654(nucleoplasm);GO:0005689(U12-type spliceosomal complex);GO:0006915(apoptotic process);GO:0008380(RNA splicing);GO:0051384(response to glucocorticoid);GO:0051384(response to glucocorticoid)	programmed cell death 7 [Source:HGNC Symbol;Acc:HGNC:8767]
chr2	188291669	188595931	ENSG00000144366	GULP1	GO:0005515(protein binding);GO:0005737(cytoplasm);GO:0006869(lipid transport);GO:0006909(phagocytosis);GO:0006911(phagocytosis, engulfment);GO:0006915(apoptotic process);GO:0006915(apoptotic process)	GULP PTB domain containing engulfment adaptor 1 [Source:HGNC Symbol;Acc:HGNC:18649]
chr1	179293714	179358680	ENSG00000057252	SOAT1	GO:0000062(fatty-acyl-CoA binding);GO:0004772(sterol O-acyltransferase activity);GO:0005515(protein binding);GO:0005783(endoplasmic reticulum);GO:0005789(endoplasmic reticulum membrane);GO:0006629(lipid metabolic process);GO:0008202(steroid metabolic process);GO:0008203(cholesterol metabolic process);GO:0008374(O-acyltransferase activity);GO:0010742(macrophage derived foam cell differentiation);G…	sterol O-acyltransferase 1 [Source:HGNC Symbol;Acc:HGNC:11177]
chr6	32840717	32844679	ENSG00000204264	PSMB8	GO:0000165(MAPK cascade);GO:0000209(protein polyubiquitination);GO:0000502(proteasome complex);GO:0002223(stimulatory C-type lectin receptor signaling pathway);GO:0002376(immune system process);GO:0002479(antigen processing and presentation of exogenous peptide antigen via MHC class I, TAP-dependent);GO:0004175(endopeptidase activity);GO:0004298(threonine-type endopeptidase activity);GO:0005515(p…	proteasome 20S subunit beta 8 [Source:HGNC Symbol;Acc:HGNC:9545]
chr8	76681239	76867281	ENSG00000091656	ZFHX4	GO:0000122(negative regulation of transcription by RNA polymerase II);GO:0000790(nuclear chromatin);GO:0000976(transcription regulatory region sequence-specific DNA binding);GO:0000978(RNA polymerase II cis-regulatory region sequence-specific DNA binding);GO:0000981(DNA-binding transcription factor activity, RNA polymerase II-specific);GO:0003676(nucleic acid binding);GO:0003677(DNA binding);GO:0…	zinc finger homeobox 4 [Source:HGNC Symbol;Acc:HGNC:30939]
chr1	214603195	214664571	ENSG00000117724	CENPF	GO:0000278(mitotic cell cycle);GO:0000775(chromosome, centromeric region);GO:0000776(kinetochore);GO:0000777(condensed chromosome kinetochore);GO:0000785(chromatin);GO:0000922(spindle pole);GO:0000940(condensed chromosome outer kinetochore);GO:0001822(kidney development);GO:0003682(chromatin binding);GO:0005515(protein binding);GO:0005634(nucleus);GO:0005635(nuclear envelope);GO:0005654(nucleopla…	centromere protein F [Source:HGNC Symbol;Acc:HGNC:1857]
chr2	28751640	28802940	ENSG00000213639	PPP1CB	GO:0000086(G2/M transition of mitotic cell cycle);GO:0000164(protein phosphatase type 1 complex);GO:0000784(nuclear chromosome, telomeric region);GO:0004721(phosphoprotein phosphatase activity);GO:0004722(protein serine/threonine phosphatase activity);GO:0005515(protein binding);GO:0005634(nucleus);GO:0005654(nucleoplasm);GO:0005730(nucleolus);GO:0005737(cytoplasm);GO:0005829(cytosol);GO:0005886(…	protein phosphatase 1 catalytic subunit beta [Source:HGNC Symbol;Acc:HGNC:9282]
chr19	35115879	35124324	ENSG00000089356	FXYD3	GO:0005254(chloride channel activity);GO:0005886(plasma membrane);GO:0005887(integral component of plasma membrane);GO:0006811(ion transport);GO:0006813(potassium ion transport);GO:0006814(sodium ion transport);GO:0006821(chloride transport);GO:0016020(membrane);GO:0016021(integral component of membrane);GO:0017080(sodium channel regulator activity);GO:0034220(ion transmembrane transport);GO:0043…	FXYD domain containing ion transport regulator 3 [Source:HGNC Symbol;Acc:HGNC:4027]
chr17	65009289	65056740	ENSG00000120063	GNA13	GO:0000166(nucleotide binding);GO:0001525(angiogenesis);GO:0001569(branching involved in blood vessel morphogenesis);GO:0001664(G protein-coupled receptor binding);GO:0001701(in utero embryonic development);GO:0003924(GTPase activity);GO:0005515(protein binding);GO:0005525(GTP binding);GO:0005634(nucleus);GO:0005737(cytoplasm);GO:0005829(cytosol);GO:0005834(heterotrimeric G-protein complex);GO:00…	G protein subunit alpha 13 [Source:HGNC Symbol;Acc:HGNC:4381]
chr18	73324941	73349879	ENSG00000261780	LINC02582	NA	long intergenic non-protein coding RNA 2582 [Source:HGNC Symbol;Acc:HGNC:53792]
chr4	77157207	77433388	ENSG00000138764	CCNG2	GO:0000079(regulation of cyclin-dependent protein serine/threonine kinase activity);GO:0000307(cyclin-dependent protein kinase holoenzyme complex);GO:0005634(nucleus);GO:0005737(cytoplasm);GO:0007049(cell cycle);GO:0016538(cyclin-dependent protein serine/threonine kinase regulator activity);GO:0044772(mitotic cell cycle phase transition);GO:0051301(cell division);GO:0051726(regulation of cell cyc…	cyclin G2 [Source:HGNC Symbol;Acc:HGNC:1593]
chr12	10158301	10172138	ENSG00000173391	OLR1	GO:0002376(immune system process);GO:0005041(low-density lipoprotein particle receptor activity);GO:0005515(protein binding);GO:0005576(extracellular region);GO:0005654(nucleoplasm);GO:0005886(plasma membrane);GO:0005887(integral component of plasma membrane);GO:0006508(proteolysis);GO:0006897(endocytosis);GO:0006954(inflammatory response);GO:0007155(cell adhesion);GO:0007159(leukocyte cell-cell …	oxidized low density lipoprotein receptor 1 [Source:HGNC Symbol;Acc:HGNC:8133]
chr8	94641074	94707466	ENSG00000104413	ESRP1	GO:0003676(nucleic acid binding);GO:0003723(RNA binding);GO:0003729(mRNA binding);GO:0005515(protein binding);GO:0005634(nucleus);GO:0005654(nucleoplasm);GO:0006397(mRNA processing);GO:0008380(RNA splicing);GO:0008543(fibroblast growth factor receptor signaling pathway);GO:0016604(nuclear body);GO:0042669(regulation of inner ear auditory receptor cell fate specification);GO:0043484(regulation of …	epithelial splicing regulatory protein 1 [Source:HGNC Symbol;Acc:HGNC:25966]
chr1	167220876	167427345	ENSG00000143190	POU2F1	GO:0000790(nuclear chromatin);GO:0000978(RNA polymerase II cis-regulatory region sequence-specific DNA binding);GO:0000979(RNA polymerase II core promoter sequence-specific DNA binding);GO:0000981(DNA-binding transcription factor activity, RNA polymerase II-specific);GO:0001228(DNA-binding transcription activator activity, RNA polymerase II-specific);GO:0003677(DNA binding);GO:0003700(DNA-binding…	POU class 2 homeobox 1 [Source:HGNC Symbol;Acc:HGNC:9212]
chr12	118032687	118062430	ENSG00000176871	WSB2	GO:0005515(protein binding);GO:0005829(cytosol);GO:0016567(protein ubiquitination);GO:0035556(intracellular signal transduction);GO:0043687(post-translational protein modification);GO:0043687(post-translational protein modification)	WD repeat and SOCS box containing 2 [Source:HGNC Symbol;Acc:HGNC:19222]
chr15	96325938	96340263	ENSG00000185551	NR2F2	GO:0000122(negative regulation of transcription by RNA polymerase II);GO:0000977(RNA polymerase II regulatory region sequence-specific DNA binding);GO:0000981(DNA-binding transcription factor activity, RNA polymerase II-specific);GO:0001701(in utero embryonic development);GO:0001764(neuron migration);GO:0001893(maternal placenta development);GO:0001937(negative regulation of endothelial cell prol…	nuclear receptor subfamily 2 group F member 2 [Source:HGNC Symbol;Acc:HGNC:7976]
chr4	86594315	86815171	ENSG00000163629	PTPN13	GO:0001650(fibrillar center);GO:0001933(negative regulation of protein phosphorylation);GO:0004721(phosphoprotein phosphatase activity);GO:0004725(protein tyrosine phosphatase activity);GO:0005515(protein binding);GO:0005634(nucleus);GO:0005654(nucleoplasm);GO:0005737(cytoplasm);GO:0005829(cytosol);GO:0005856(cytoskeleton);GO:0005886(plasma membrane);GO:0006470(protein dephosphorylation);GO:00066…	protein tyrosine phosphatase non-receptor type 13 [Source:HGNC Symbol;Acc:HGNC:9646]
chr10	103493979	103592552	ENSG00000107954	NEURL1	GO:0004842(ubiquitin-protein transferase activity);GO:0005737(cytoplasm);GO:0005886(plasma membrane);GO:0006417(regulation of translation);GO:0006513(protein monoubiquitination);GO:0007219(Notch signaling pathway);GO:0007288(sperm axoneme assembly);GO:0007399(nervous system development);GO:0007420(brain development);GO:0007519(skeletal muscle tissue development);GO:0007595(lactation);GO:0008285(n…	neuralized E3 ubiquitin protein ligase 1 [Source:HGNC Symbol;Acc:HGNC:7761]
chr11	2928273	2929420	ENSG00000181649	PHLDA2	GO:0001890(placenta development);GO:0005515(protein binding);GO:0005737(cytoplasm);GO:0006915(apoptotic process);GO:0016020(membrane);GO:0043065(positive regulation of apoptotic process);GO:1901981(phosphatidylinositol phosphate binding)	pleckstrin homology like domain family A member 2 [Source:HGNC Symbol;Acc:HGNC:12385]
chr9	2621787	2660056	ENSG00000147852	VLDLR	GO:0005041(low-density lipoprotein particle receptor activity);GO:0005509(calcium ion binding);GO:0005515(protein binding);GO:0005615(extracellular space);GO:0005765(lysosomal membrane);GO:0005886(plasma membrane);GO:0005905(clathrin-coated pit);GO:0006629(lipid metabolic process);GO:0006869(lipid transport);GO:0006897(endocytosis);GO:0006898(receptor-mediated endocytosis);GO:0007165(signal trans…	very low density lipoprotein receptor [Source:HGNC Symbol;Acc:HGNC:12698]
chr4	98470367	98658611	ENSG00000168785	TSPAN5	GO:0005515(protein binding);GO:0005788(endoplasmic reticulum lumen);GO:0005886(plasma membrane);GO:0005887(integral component of plasma membrane);GO:0016020(membrane);GO:0016021(integral component of membrane);GO:0019899(enzyme binding);GO:0044267(cellular protein metabolic process);GO:0045747(positive regulation of Notch signaling pathway);GO:0051604(protein maturation);GO:0072659(protein locali…	tetraspanin 5 [Source:HGNC Symbol;Acc:HGNC:17753]
chr6	12008762	12164999	ENSG00000095951	HIVEP1	GO:0000122(negative regulation of transcription by RNA polymerase II);GO:0000978(RNA polymerase II cis-regulatory region sequence-specific DNA binding);GO:0001227(DNA-binding transcription repressor activity, RNA polymerase II-specific);GO:0003676(nucleic acid binding);GO:0003677(DNA binding);GO:0005515(protein binding);GO:0005634(nucleus);GO:0005654(nucleoplasm);GO:0005737(cytoplasm);GO:0005739(…	HIVEP zinc finger 1 [Source:HGNC Symbol;Acc:HGNC:4920]
chr18	59430939	59697662	ENSG00000183287	CCBE1	GO:0001525(angiogenesis);GO:0001945(lymph vessel development);GO:0001946(lymphangiogenesis);GO:0002020(protease binding);GO:0002040(sprouting angiogenesis);GO:0003016(respiratory system process);GO:0005509(calcium ion binding);GO:0005515(protein binding);GO:0005518(collagen binding);GO:0005576(extracellular region);GO:0005581(collagen trimer);GO:0005615(extracellular space);GO:0007275(multicellul…	collagen and calcium binding EGF domains 1 [Source:HGNC Symbol;Acc:HGNC:29426]
chr17	81395475	81466332	ENSG00000266074	BAHCC1	GO:0003682(chromatin binding);GO:0003682(chromatin binding)	BAH domain and coiled-coil containing 1 [Source:HGNC Symbol;Acc:HGNC:29279]
chr16	69565094	69704666	ENSG00000102908	NFAT5	GO:0000790(nuclear chromatin);GO:0000978(RNA polymerase II cis-regulatory region sequence-specific DNA binding);GO:0000981(DNA-binding transcription factor activity, RNA polymerase II-specific);GO:0001228(DNA-binding transcription activator activity, RNA polymerase II-specific);GO:0001816(cytokine production);GO:0003677(DNA binding);GO:0003682(chromatin binding);GO:0003700(DNA-binding transcripti…	nuclear factor of activated T cells 5 [Source:HGNC Symbol;Acc:HGNC:7774]
chr19	55282072	55312562	ENSG00000160469	BRSK1	GO:0000086(G2/M transition of mitotic cell cycle);GO:0000166(nucleotide binding);GO:0000287(magnesium ion binding);GO:0004672(protein kinase activity);GO:0004674(protein serine/threonine kinase activity);GO:0005524(ATP binding);GO:0005634(nucleus);GO:0005654(nucleoplasm);GO:0005737(cytoplasm);GO:0005813(centrosome);GO:0005815(microtubule organizing center);GO:0005856(cytoskeleton);GO:0006468(prot…	BR serine/threonine kinase 1 [Source:HGNC Symbol;Acc:HGNC:18994]
chr5	128538013	129033642	ENSG00000113396	SLC27A6	GO:0000038(very long-chain fatty acid metabolic process);GO:0000166(nucleotide binding);GO:0001676(long-chain fatty acid metabolic process);GO:0003824(catalytic activity);GO:0004467(long-chain fatty acid-CoA ligase activity);GO:0005324(long-chain fatty acid transporter activity);GO:0005886(plasma membrane);GO:0006629(lipid metabolic process);GO:0006631(fatty acid metabolic process);GO:0006869(lip…	solute carrier family 27 member 6 [Source:HGNC Symbol;Acc:HGNC:11000]
chr1	179954773	180114875	ENSG00000135837	CEP350	GO:0005515(protein binding);GO:0005634(nucleus);GO:0005737(cytoplasm);GO:0005813(centrosome);GO:0005814(centriole);GO:0005815(microtubule organizing center);GO:0005819(spindle);GO:0005856(cytoskeleton);GO:0008017(microtubule binding);GO:0016020(membrane);GO:0034453(microtubule anchoring);GO:0042995(cell projection);GO:0071539(protein localization to centrosome);GO:1905515(non-motile cilium assemb…	centrosomal protein 350 [Source:HGNC Symbol;Acc:HGNC:24238]
chr9	69035747	69255187	ENSG00000285130	AL358113	GO:0005515(protein binding);GO:0005886(plasma membrane);GO:0005923(bicellular tight junction);GO:0008199(ferric iron binding);GO:0016020(membrane);GO:0016226(iron-sulfur cluster assembly);GO:0055072(iron ion homeostasis);GO:0055072(iron ion homeostasis)	novel protein
chr4	142023160	142847432	ENSG00000109452	INPP4B	GO:0005515(protein binding);GO:0005737(cytoplasm);GO:0005829(cytosol);GO:0006661(phosphatidylinositol biosynthetic process);GO:0007165(signal transduction);GO:0016020(membrane);GO:0016021(integral component of membrane);GO:0016311(dephosphorylation);GO:0016316(phosphatidylinositol-3,4-bisphosphate 4-phosphatase activity);GO:0016787(hydrolase activity);GO:0034597(phosphatidylinositol-4,5-bisphosph…	inositol polyphosphate-4-phosphatase type II B [Source:HGNC Symbol;Acc:HGNC:6075]
chr12	45729706	45908040	ENSG00000189079	ARID2	GO:0003007(heart morphogenesis);GO:0003676(nucleic acid binding);GO:0003677(DNA binding);GO:0005515(protein binding);GO:0005634(nucleus);GO:0005654(nucleoplasm);GO:0005886(plasma membrane);GO:0006325(chromatin organization);GO:0006337(nucleosome disassembly);GO:0006355(regulation of transcription, DNA-templated);GO:0008285(negative regulation of cell population proliferation);GO:0030336(negative …	AT-rich interaction domain 2 [Source:HGNC Symbol;Acc:HGNC:18037]
chr2	200853009	200864744	ENSG00000013441	CLK1	GO:0000166(nucleotide binding);GO:0004672(protein kinase activity);GO:0004674(protein serine/threonine kinase activity);GO:0004712(protein serine/threonine/tyrosine kinase activity);GO:0004713(protein tyrosine kinase activity);GO:0004715(non-membrane spanning protein tyrosine kinase activity);GO:0005515(protein binding);GO:0005524(ATP binding);GO:0005634(nucleus);GO:0005737(cytoplasm);GO:0006468(…	CDC like kinase 1 [Source:HGNC Symbol;Acc:HGNC:2068]
chr2	74198610	74217565	ENSG00000065911	MTHFD2	GO:0000287(magnesium ion binding);GO:0003824(catalytic activity);GO:0004477(methenyltetrahydrofolate cyclohydrolase activity);GO:0004487(methylenetetrahydrofolate dehydrogenase (NAD+) activity);GO:0004488(methylenetetrahydrofolate dehydrogenase (NADP+) activity);GO:0005515(protein binding);GO:0005615(extracellular space);GO:0005739(mitochondrion);GO:0005759(mitochondrial matrix);GO:0006730(one-ca…	methylenetetrahydrofolate dehydrogenase (NADP+ dependent) 2, methenyltetrahydrofolate cyclohydrolase [Source:HGNC Symbol;Acc:HGNC:7434]
chr10	101784443	101818465	ENSG00000198408	OGA	GO:0004415(hyalurononglucosaminidase activity);GO:0005634(nucleus);GO:0005737(cytoplasm);GO:0005829(cytosol);GO:0006044(N-acetylglucosamine metabolic process);GO:0006493(protein O-linked glycosylation);GO:0006516(glycoprotein catabolic process);GO:0006517(protein deglycosylation);GO:0008152(metabolic process);GO:0009100(glycoprotein metabolic process);GO:0016020(membrane);GO:0016032(viral process…	O-GlcNAcase [Source:HGNC Symbol;Acc:HGNC:7056]
chr6	124962545	125092633	ENSG00000146373	RNF217	GO:0000151(ubiquitin ligase complex);GO:0000209(protein polyubiquitination);GO:0004842(ubiquitin-protein transferase activity);GO:0005737(cytoplasm);GO:0005829(cytosol);GO:0006511(ubiquitin-dependent protein catabolic process);GO:0016020(membrane);GO:0016021(integral component of membrane);GO:0016567(protein ubiquitination);GO:0016740(transferase activity);GO:0031624(ubiquitin conjugating enzyme …	ring finger protein 217 [Source:HGNC Symbol;Acc:HGNC:21487]
chr4	119212587	119295517	ENSG00000145390	USP53	GO:0001508(action potential);GO:0005515(protein binding);GO:0005575(cellular_component);GO:0005911(cell-cell junction);GO:0005923(bicellular tight junction);GO:0006915(apoptotic process);GO:0007605(sensory perception of sound);GO:0008150(biological_process);GO:0010996(response to auditory stimulus);GO:0016579(protein deubiquitination);GO:0030054(cell junction);GO:0036459(thiol-dependent ubiquitin…	ubiquitin specific peptidase 53 [Source:HGNC Symbol;Acc:HGNC:29255]
chr4	20251905	20620561	ENSG00000145147	SLIT2	GO:0001657(ureteric bud development);GO:0001933(negative regulation of protein phosphorylation);GO:0002042(cell migration involved in sprouting angiogenesis);GO:0002689(negative regulation of leukocyte chemotaxis);GO:0003180(aortic valve morphogenesis);GO:0003184(pulmonary valve morphogenesis);GO:0005095(GTPase inhibitor activity);GO:0005509(calcium ion binding);GO:0005515(protein binding);GO:000…	slit guidance ligand 2 [Source:HGNC Symbol;Acc:HGNC:11086]
chr15	65530418	65578349	ENSG00000074696	HACD3	GO:0005096(GTPase activator activity);GO:0005515(protein binding);GO:0005783(endoplasmic reticulum);GO:0005789(endoplasmic reticulum membrane);GO:0005925(focal adhesion);GO:0006629(lipid metabolic process);GO:0006631(fatty acid metabolic process);GO:0006633(fatty acid biosynthetic process);GO:0007249(I-kappaB kinase/NF-kappaB signaling);GO:0007254(JNK cascade);GO:0007257(activation of JUN kinase …	3-hydroxyacyl-CoA dehydratase 3 [Source:HGNC Symbol;Acc:HGNC:24175]
chr12	50175788	50283546	ENSG00000050405	LIMA1	GO:0001725(stress fiber);GO:0001726(ruffle);GO:0003779(actin binding);GO:0003785(actin monomer binding);GO:0005515(protein binding);GO:0005737(cytoplasm);GO:0005829(cytosol);GO:0005856(cytoskeleton);GO:0005886(plasma membrane);GO:0005903(brush border);GO:0005925(focal adhesion);GO:0006629(lipid metabolic process);GO:0008202(steroid metabolic process);GO:0008203(cholesterol metabolic process);GO:0…	LIM domain and actin binding 1 [Source:HGNC Symbol;Acc:HGNC:24636]
chr17	47694081	47712050	ENSG00000198933	TBKBP1	GO:0002376(immune system process);GO:0005515(protein binding);GO:0005737(cytoplasm);GO:0007249(I-kappaB kinase/NF-kappaB signaling);GO:0016032(viral process);GO:0045087(innate immune response);GO:0046872(metal ion binding);GO:0046872(metal ion binding)	TBK1 binding protein 1 [Source:HGNC Symbol;Acc:HGNC:30140]
chr10	29457338	29736959	ENSG00000197321	SVIL	GO:0002102(podosome);GO:0003779(actin binding);GO:0005515(protein binding);GO:0005546(phosphatidylinositol-4,5-bisphosphate binding);GO:0005634(nucleus);GO:0005737(cytoplasm);GO:0005829(cytosol);GO:0005856(cytoskeleton);GO:0005886(plasma membrane);GO:0005925(focal adhesion);GO:0007010(cytoskeleton organization);GO:0007519(skeletal muscle tissue development);GO:0008154(actin polymerization or depo…	supervillin [Source:HGNC Symbol;Acc:HGNC:11480]
chr1	44800377	44805990	ENSG00000173846	PLK3	GO:0000082(G1/S transition of mitotic cell cycle);GO:0000086(G2/M transition of mitotic cell cycle);GO:0000122(negative regulation of transcription by RNA polymerase II);GO:0000166(nucleotide binding);GO:0000278(mitotic cell cycle);GO:0000302(response to reactive oxygen species);GO:0000922(spindle pole);GO:0002039(p53 binding);GO:0004672(protein kinase activity);GO:0004674(protein serine/threonin…	polo like kinase 3 [Source:HGNC Symbol;Acc:HGNC:2154]
chr4	165327667	165343164	ENSG00000052802	MSMO1	GO:0000254(C-4 methylsterol oxidase activity);GO:0005506(iron ion binding);GO:0005515(protein binding);GO:0005783(endoplasmic reticulum);GO:0005789(endoplasmic reticulum membrane);GO:0005886(plasma membrane);GO:0006629(lipid metabolic process);GO:0006631(fatty acid metabolic process);GO:0006694(steroid biosynthetic process);GO:0006695(cholesterol biosynthetic process);GO:0008202(steroid metabolic…	methylsterol monooxygenase 1 [Source:HGNC Symbol;Acc:HGNC:10545]
X	108439838	108697545	ENSG00000188153	COL4A5	GO:0005201(extracellular matrix structural constituent);GO:0005576(extracellular region);GO:0005581(collagen trimer);GO:0005587(collagen type IV trimer);GO:0005604(basement membrane);GO:0005615(extracellular space);GO:0005788(endoplasmic reticulum lumen);GO:0007528(neuromuscular junction development);GO:0016020(membrane);GO:0030020(extracellular matrix structural constituent conferring tensile st…	collagen type IV alpha 5 chain [Source:HGNC Symbol;Acc:HGNC:2207]
chr5	36606355	36688334	ENSG00000079215	SLC1A3	GO:0001504(neurotransmitter uptake);GO:0005313(L-glutamate transmembrane transporter activity);GO:0005314(high-affinity glutamate transmembrane transporter activity);GO:0005515(protein binding);GO:0005886(plasma membrane);GO:0005887(integral component of plasma membrane);GO:0006811(ion transport);GO:0006865(amino acid transport);GO:0007268(chemical synaptic transmission);GO:0007605(sensory percep…	solute carrier family 1 member 3 [Source:HGNC Symbol;Acc:HGNC:10941]
chr9	113313222	113340298	ENSG00000148225	WDR31	GO:0005515(protein binding);GO:0005515(protein binding)	WD repeat domain 31 [Source:HGNC Symbol;Acc:HGNC:21421]
chr11	17077730	17207983	ENSG00000011405	PIK3C2A	GO:0000166(nucleotide binding);GO:0005524(ATP binding);GO:0005634(nucleus);GO:0005654(nucleoplasm);GO:0005737(cytoplasm);GO:0005794(Golgi apparatus);GO:0005829(cytosol);GO:0005886(plasma membrane);GO:0005942(phosphatidylinositol 3-kinase complex);GO:0006661(phosphatidylinositol biosynthetic process);GO:0006887(exocytosis);GO:0006897(endocytosis);GO:0007173(epidermal growth factor receptor signali…	phosphatidylinositol-4-phosphate 3-kinase catalytic subunit type 2 alpha [Source:HGNC Symbol;Acc:HGNC:8971]
chr14	93182199	93184923	ENSG00000165943	MOAP1	GO:0001844(protein insertion into mitochondrial membrane involved in apoptotic signaling pathway);GO:0005515(protein binding);GO:0005737(cytoplasm);GO:0005739(mitochondrion);GO:0005741(mitochondrial outer membrane);GO:0005829(cytosol);GO:0006915(apoptotic process);GO:0008625(extrinsic apoptotic signaling pathway via death domain receptors);GO:0008630(intrinsic apoptotic signaling pathway in respo…	modulator of apoptosis 1 [Source:HGNC Symbol;Acc:HGNC:16658]
chr2	212999691	213152427	ENSG00000030419	IKZF2	GO:0000976(transcription regulatory region sequence-specific DNA binding);GO:0003674(molecular_function);GO:0003676(nucleic acid binding);GO:0003677(DNA binding);GO:0003700(DNA-binding transcription factor activity);GO:0005515(protein binding);GO:0005634(nucleus);GO:0005654(nucleoplasm);GO:0008150(biological_process);GO:0042802(identical protein binding);GO:0045944(positive regulation of transcri…	IKAROS family zinc finger 2 [Source:HGNC Symbol;Acc:HGNC:13177]
chr17	19737984	19748943	ENSG00000108602	ALDH3A1	GO:0001666(response to hypoxia);GO:0004028(3-chloroallyl aldehyde dehydrogenase activity);GO:0004029(aldehyde dehydrogenase (NAD+) activity);GO:0004030(aldehyde dehydrogenase [NAD(P)+] activity);GO:0005515(protein binding);GO:0005615(extracellular space);GO:0005737(cytoplasm);GO:0005783(endoplasmic reticulum);GO:0005829(cytosol);GO:0005886(plasma membrane);GO:0006081(cellular aldehyde metabolic p…	aldehyde dehydrogenase 3 family member A1 [Source:HGNC Symbol;Acc:HGNC:405]
chr12	46183063	46270017	ENSG00000111371	SLC38A1	GO:0001504(neurotransmitter uptake);GO:0003333(amino acid transmembrane transport);GO:0005283(amino acid:sodium symporter activity);GO:0005295(neutral amino acid:sodium symporter activity);GO:0005515(protein binding);GO:0005886(plasma membrane);GO:0005887(integral component of plasma membrane);GO:0006811(ion transport);GO:0006814(sodium ion transport);GO:0006865(amino acid transport);GO:0006868(g…	solute carrier family 38 member 1 [Source:HGNC Symbol;Acc:HGNC:13447]
chr1	226989865	227318474	ENSG00000143776	CDC42BPA	GO:0000166(nucleotide binding);GO:0000287(magnesium ion binding);GO:0004672(protein kinase activity);GO:0004674(protein serine/threonine kinase activity);GO:0005515(protein binding);GO:0005524(ATP binding);GO:0005737(cytoplasm);GO:0005856(cytoskeleton);GO:0005911(cell-cell junction);GO:0006468(protein phosphorylation);GO:0016020(membrane);GO:0016301(kinase activity);GO:0016310(phosphorylation);GO…	CDC42 binding protein kinase alpha [Source:HGNC Symbol;Acc:HGNC:1737]
chr5	16661907	16936288	ENSG00000145555	MYO10	GO:0000166(nucleotide binding);GO:0001726(ruffle);GO:0003774(motor activity);GO:0003779(actin binding);GO:0005515(protein binding);GO:0005516(calmodulin binding);GO:0005524(ATP binding);GO:0005547(phosphatidylinositol-3,4,5-trisphosphate binding);GO:0005730(nucleolus);GO:0005737(cytoplasm);GO:0005829(cytosol);GO:0005856(cytoskeleton);GO:0005886(plasma membrane);GO:0005938(cell cortex);GO:0007165(…	myosin X [Source:HGNC Symbol;Acc:HGNC:7593]
chr5	131423921	131635231	ENSG00000158987	RAPGEF6	GO:0005085(guanyl-nucleotide exchange factor activity);GO:0005515(protein binding);GO:0005737(cytoplasm);GO:0005813(centrosome);GO:0005829(cytosol);GO:0005886(plasma membrane);GO:0007165(signal transduction);GO:0007264(small GTPase mediated signal transduction);GO:0007265(Ras protein signal transduction);GO:0016020(membrane);GO:0016324(apical plasma membrane);GO:0017016(Ras GTPase binding);GO:003…	Rap guanine nucleotide exchange factor 6 [Source:HGNC Symbol;Acc:HGNC:20655]
chr6	53497341	53616970	ENSG00000001084	GCLC	GO:0000166(nucleotide binding);GO:0000287(magnesium ion binding);GO:0003824(catalytic activity);GO:0004357(glutamate-cysteine ligase activity);GO:0005515(protein binding);GO:0005524(ATP binding);GO:0005739(mitochondrion);GO:0005829(cytosol);GO:0006534(cysteine metabolic process);GO:0006536(glutamate metabolic process);GO:0006749(glutathione metabolic process);GO:0006750(glutathione biosynthetic p…	glutamate-cysteine ligase catalytic subunit [Source:HGNC Symbol;Acc:HGNC:4311]
chr1	201283452	201332993	ENSG00000081277	PKP1	GO:0001533(cornified envelope);GO:0005515(protein binding);GO:0005521(lamin binding);GO:0005634(nucleus);GO:0005654(nucleoplasm);GO:0005737(cytoplasm);GO:0005882(intermediate filament);GO:0005886(plasma membrane);GO:0005911(cell-cell junction);GO:0005912(adherens junction);GO:0007043(cell-cell junction assembly);GO:0007155(cell adhesion);GO:0007165(signal transduction);GO:0007275(multicellular or…	plakophilin 1 [Source:HGNC Symbol;Acc:HGNC:9023]
chr12	104030779	104031543	ENSG00000216285	AC078819	NA	phosphoglycerate mutase 1 (brain) (PGAM1) pseudogene
chr4	39822863	39977956	ENSG00000121892	PDS5A	GO:0000775(chromosome, centromeric region);GO:0000785(chromatin);GO:0005515(protein binding);GO:0005634(nucleus);GO:0005654(nucleoplasm);GO:0005694(chromosome);GO:0005829(cytosol);GO:0005886(plasma membrane);GO:0006281(DNA repair);GO:0007049(cell cycle);GO:0007064(mitotic sister chromatid cohesion);GO:0008156(negative regulation of DNA replication);GO:0051301(cell division);GO:0051301(cell divisi…	PDS5 cohesin associated factor A [Source:HGNC Symbol;Acc:HGNC:29088]
chr5	131641714	131797063	ENSG00000217128	FNIP1	GO:0000122(negative regulation of transcription by RNA polymerase II);GO:0001932(regulation of protein phosphorylation);GO:0001934(positive regulation of protein phosphorylation);GO:0002327(immature B cell differentiation);GO:0002904(positive regulation of B cell apoptotic process);GO:0005085(guanyl-nucleotide exchange factor activity);GO:0005515(protein binding);GO:0005737(cytoplasm);GO:0005764(…	folliculin interacting protein 1 [Source:HGNC Symbol;Acc:HGNC:29418]
chr6	78934419	79078254	ENSG00000146247	PHIP	GO:0001932(regulation of protein phosphorylation);GO:0005158(insulin receptor binding);GO:0005515(protein binding);GO:0005634(nucleus);GO:0006357(regulation of transcription by RNA polymerase II);GO:0007010(cytoskeleton organization);GO:0008284(positive regulation of cell population proliferation);GO:0008286(insulin receptor signaling pathway);GO:0008360(regulation of cell shape);GO:0022604(regul…	pleckstrin homology domain interacting protein [Source:HGNC Symbol;Acc:HGNC:15673]
chr1	211571568	211579161	ENSG00000170385	SLC30A1	GO:0001701(in utero embryonic development);GO:0005385(zinc ion transmembrane transporter activity);GO:0005515(protein binding);GO:0005737(cytoplasm);GO:0005783(endoplasmic reticulum);GO:0005794(Golgi apparatus);GO:0005886(plasma membrane);GO:0006811(ion transport);GO:0006812(cation transport);GO:0006829(zinc ion transport);GO:0006874(cellular calcium ion homeostasis);GO:0006882(cellular zinc ion …	solute carrier family 30 member 1 [Source:HGNC Symbol;Acc:HGNC:11012]
chr5	80408013	80483379	ENSG00000039319	ZFYVE16	GO:0005515(protein binding);GO:0005545(1-phosphatidylinositol binding);GO:0005547(phosphatidylinositol-3,4,5-trisphosphate binding);GO:0005737(cytoplasm);GO:0005768(endosome);GO:0005769(early endosome);GO:0005829(cytosol);GO:0006622(protein targeting to lysosome);GO:0007165(signal transduction);GO:0016020(membrane);GO:0016050(vesicle organization);GO:0016197(endosomal transport);GO:0030100(regula…	zinc finger FYVE-type containing 16 [Source:HGNC Symbol;Acc:HGNC:20756]
chr11	95165513	95232541	ENSG00000149212	SESN3	GO:0005515(protein binding);GO:0005634(nucleus);GO:0005737(cytoplasm);GO:0016239(positive regulation of macroautophagy);GO:0016491(oxidoreductase activity);GO:0016684(oxidoreductase activity, acting on peroxide as acceptor);GO:0031932(TORC2 complex);GO:0032868(response to insulin);GO:0034198(cellular response to amino acid starvation);GO:0038203(TORC2 signaling);GO:0042149(cellular response to gl…	sestrin 3 [Source:HGNC Symbol;Acc:HGNC:23060]
chr8	119165034	119245673	ENSG00000147676	MAL2	GO:0005515(protein binding);GO:0005737(cytoplasm);GO:0005886(plasma membrane);GO:0012505(endomembrane system);GO:0016020(membrane);GO:0016021(integral component of membrane);GO:0016324(apical plasma membrane);GO:0019911(structural constituent of myelin sheath);GO:0042552(myelination);GO:0045056(transcytosis);GO:0045121(membrane raft);GO:0048471(perinuclear region of cytoplasm);GO:0070062(extracel…	mal, T cell differentiation protein 2 (gene/pseudogene) [Source:HGNC Symbol;Acc:HGNC:13634]
chr15	42738730	42920809	ENSG00000128881	TTBK2	GO:0000166(nucleotide binding);GO:0000226(microtubule cytoskeleton organization);GO:0004672(protein kinase activity);GO:0004674(protein serine/threonine kinase activity);GO:0005515(protein binding);GO:0005524(ATP binding);GO:0005615(extracellular space);GO:0005634(nucleus);GO:0005737(cytoplasm);GO:0005814(centriole);GO:0005829(cytosol);GO:0005856(cytoskeleton);GO:0005882(intermediate filament);GO…	tau tubulin kinase 2 [Source:HGNC Symbol;Acc:HGNC:19141]
chr6	111660332	111873452	ENSG00000010810	FYN	GO:0000165(MAPK cascade);GO:0000166(nucleotide binding);GO:0000304(response to singlet oxygen);GO:0001664(G protein-coupled receptor binding);GO:0001764(neuron migration);GO:0002223(stimulatory C-type lectin receptor signaling pathway);GO:0002250(adaptive immune response);GO:0002376(immune system process);GO:0003015(heart process);GO:0004672(protein kinase activity);GO:0004713(protein tyrosine ki…	FYN proto-oncogene, Src family tyrosine kinase [Source:HGNC Symbol;Acc:HGNC:4037]
chr5	180494379	180578358	ENSG00000113300	CNOT6	GO:0000175(3'-5'-exoribonuclease activity);GO:0000289(nuclear-transcribed mRNA poly(A) tail shortening);GO:0003723(RNA binding);GO:0004518(nuclease activity);GO:0004527(exonuclease activity);GO:0004532(exoribonuclease activity);GO:0004535(poly(A)-specific ribonuclease activity);GO:0005515(protein binding);GO:0005634(nucleus);GO:0005737(cytoplasm);GO:0005829(cytosol);GO:0006417(regulation of trans…	CCR4-NOT transcription complex subunit 6 [Source:HGNC Symbol;Acc:HGNC:14099]
chr21	34073578	34106260	ENSG00000198743	SLC5A3	GO:0005365(myo-inositol transmembrane transporter activity);GO:0005367(myo-inositol:sodium symporter activity);GO:0005412(glucose:sodium symporter activity);GO:0005886(plasma membrane);GO:0005887(integral component of plasma membrane);GO:0006020(inositol metabolic process);GO:0006811(ion transport);GO:0006814(sodium ion transport);GO:0007422(peripheral nervous system development);GO:0015146(pento…	solute carrier family 5 member 3 [Source:HGNC Symbol;Acc:HGNC:11038]
chr17	51183191	51186403	ENSG00000279089	AC005839	NA	TEC
chr1	235131634	235328219	ENSG00000054267	ARID4B	GO:0000976(transcription regulatory region sequence-specific DNA binding);GO:0003674(molecular_function);GO:0003677(DNA binding);GO:0005515(protein binding);GO:0005575(cellular_component);GO:0005634(nucleus);GO:0005654(nucleoplasm);GO:0005737(cytoplasm);GO:0006325(chromatin organization);GO:0006349(regulation of gene expression by genetic imprinting);GO:0006355(regulation of transcription, DNA-te…	AT-rich interaction domain 4B [Source:HGNC Symbol;Acc:HGNC:15550]
chr22	35606764	35637951	ENSG00000198125	MB	GO:0001666(response to hypoxia);GO:0005344(oxygen carrier activity);GO:0005829(cytosol);GO:0007507(heart development);GO:0009725(response to hormone);GO:0015671(oxygen transport);GO:0019825(oxygen binding);GO:0020037(heme binding);GO:0031444(slow-twitch skeletal muscle fiber contraction);GO:0042542(response to hydrogen peroxide);GO:0043353(enucleate erythrocyte differentiation);GO:0046872(metal i…	myoglobin [Source:HGNC Symbol;Acc:HGNC:6915]
chr15	56918623	57299281	ENSG00000140262	TCF12	GO:0000790(nuclear chromatin);GO:0000976(transcription regulatory region sequence-specific DNA binding);GO:0000978(RNA polymerase II cis-regulatory region sequence-specific DNA binding);GO:0000981(DNA-binding transcription factor activity, RNA polymerase II-specific);GO:0000987(cis-regulatory region sequence-specific DNA binding);GO:0001228(DNA-binding transcription activator activity, RNA polyme…	transcription factor 12 [Source:HGNC Symbol;Acc:HGNC:11623]
chr8	80485619	80526265	ENSG00000205189	ZBTB10	GO:0003676(nucleic acid binding);GO:0003677(DNA binding);GO:0005515(protein binding);GO:0005634(nucleus);GO:0005654(nucleoplasm);GO:0006357(regulation of transcription by RNA polymerase II);GO:0046872(metal ion binding);GO:0046872(metal ion binding)	zinc finger and BTB domain containing 10 [Source:HGNC Symbol;Acc:HGNC:30953]
chr19	1248553	1259140	ENSG00000167470	MIDN	GO:0003674(molecular_function);GO:0005515(protein binding);GO:0005634(nucleus);GO:0005730(nucleolus);GO:0005737(cytoplasm);GO:0005829(cytosol);GO:0008150(biological_process);GO:0019900(kinase binding);GO:0033132(negative regulation of glucokinase activity);GO:0046676(negative regulation of insulin secretion);GO:0046676(negative regulation of insulin secretion)	midnolin [Source:HGNC Symbol;Acc:HGNC:16298]
chr5	168548495	168579368	ENSG00000120137	PANK3	GO:0000166(nucleotide binding);GO:0004594(pantothenate kinase activity);GO:0005524(ATP binding);GO:0005634(nucleus);GO:0005737(cytoplasm);GO:0005829(cytosol);GO:0015937(coenzyme A biosynthetic process);GO:0016301(kinase activity);GO:0016310(phosphorylation);GO:0016740(transferase activity);GO:0019842(vitamin binding);GO:0042803(protein homodimerization activity);GO:1905502(acetyl-CoA binding);GO:…	pantothenate kinase 3 [Source:HGNC Symbol;Acc:HGNC:19365]
chr7	128862856	128865847	ENSG00000128524	ATP6V1F	GO:0005515(protein binding);GO:0005829(cytosol);GO:0006811(ion transport);GO:0008286(insulin receptor signaling pathway);GO:0015078(proton transmembrane transporter activity);GO:0016020(membrane);GO:0016469(proton-transporting two-sector ATPase complex);GO:0016471(vacuolar proton-transporting V-type ATPase complex);GO:0016887(ATPase activity);GO:0033180(proton-transporting V-type ATPase, V1 domai…	ATPase H+ transporting V1 subunit F [Source:HGNC Symbol;Acc:HGNC:16832]
chr11	126202096	126211692	ENSG00000165526	RPUSD4	GO:0000455(enzyme-directed rRNA pseudouridine synthesis);GO:0001522(pseudouridine synthesis);GO:0003723(RNA binding);GO:0005515(protein binding);GO:0005739(mitochondrion);GO:0005759(mitochondrial matrix);GO:0008033(tRNA processing);GO:0009451(RNA modification);GO:0009982(pseudouridine synthase activity);GO:0016853(isomerase activity);GO:0070131(positive regulation of mitochondrial translation);GO…	RNA pseudouridine synthase D4 [Source:HGNC Symbol;Acc:HGNC:25898]
chr8	31639222	32855666	ENSG00000157168	NRG1	GO:0000165(MAPK cascade);GO:0000187(activation of MAPK activity);GO:0000902(cell morphogenesis);GO:0003161(cardiac conduction system development);GO:0003222(ventricular trabecula myocardium morphogenesis);GO:0003712(transcription coregulator activity);GO:0005102(signaling receptor binding);GO:0005125(cytokine activity);GO:0005176(ErbB-2 class receptor binding);GO:0005178(integrin binding);GO:0005…	neuregulin 1 [Source:HGNC Symbol;Acc:HGNC:7997]
chr6	41934934	42050357	ENSG00000112576	CCND3	GO:0000079(regulation of cyclin-dependent protein serine/threonine kinase activity);GO:0000122(negative regulation of transcription by RNA polymerase II);GO:0000307(cyclin-dependent protein kinase holoenzyme complex);GO:0001934(positive regulation of protein phosphorylation);GO:0004693(cyclin-dependent protein serine/threonine kinase activity);GO:0005515(protein binding);GO:0005634(nucleus);GO:00…	cyclin D3 [Source:HGNC Symbol;Acc:HGNC:1585]
X	80669503	80809877	ENSG00000165288	BRWD3	GO:0005515(protein binding);GO:0005634(nucleus);GO:0006357(regulation of transcription by RNA polymerase II);GO:0007010(cytoskeleton organization);GO:0008360(regulation of cell shape);GO:0008360(regulation of cell shape)	bromodomain and WD repeat domain containing 3 [Source:HGNC Symbol;Acc:HGNC:17342]
chr5	10564070	10657816	ENSG00000164236	ANKRD33B	GO:0005515(protein binding);GO:0005515(protein binding)	ankyrin repeat domain 33B [Source:HGNC Symbol;Acc:HGNC:35240]
chr8	78666089	78719765	ENSG00000104427	ZC2HC1A	GO:0005515(protein binding);GO:0046872(metal ion binding);GO:0046872(metal ion binding)	zinc finger C2HC-type containing 1A [Source:HGNC Symbol;Acc:HGNC:24277]
chr11	46701030	46705912	ENSG00000175213	ZNF408	GO:0003676(nucleic acid binding);GO:0003677(DNA binding);GO:0005515(protein binding);GO:0005634(nucleus);GO:0042802(identical protein binding);GO:0046872(metal ion binding);GO:0046872(metal ion binding)	zinc finger protein 408 [Source:HGNC Symbol;Acc:HGNC:20041]
chr1	1598012	1600135	ENSG00000228594	FNDC10	GO:0016020(membrane);GO:0016021(integral component of membrane)	fibronectin type III domain containing 10 [Source:HGNC Symbol;Acc:HGNC:42951]
chr2	61187463	61471087	ENSG00000115464	USP34	GO:0004197(cysteine-type endopeptidase activity);GO:0004843(thiol-dependent ubiquitin-specific protease activity);GO:0005515(protein binding);GO:0005634(nucleus);GO:0005829(cytosol);GO:0006508(proteolysis);GO:0006511(ubiquitin-dependent protein catabolic process);GO:0008233(peptidase activity);GO:0008234(cysteine-type peptidase activity);GO:0016055(Wnt signaling pathway);GO:0016579(protein deubiq…	ubiquitin specific peptidase 34 [Source:HGNC Symbol;Acc:HGNC:20066]
chr1	119911553	120100779	ENSG00000134250	NOTCH2	GO:0000122(negative regulation of transcription by RNA polymerase II);GO:0000139(Golgi membrane);GO:0001701(in utero embryonic development);GO:0001709(cell fate determination);GO:0001889(liver development);GO:0001890(placenta development);GO:0001947(heart looping);GO:0002011(morphogenesis of an epithelial sheet);GO:0002315(marginal zone B cell differentiation);GO:0002437(inflammatory response to …	notch receptor 2 [Source:HGNC Symbol;Acc:HGNC:7882]
chr13	32504506	32509395	ENSG00000281026	N4BP2L2-IT2	NA	N4BPL2 intronic transcript 2 [Source:HGNC Symbol;Acc:HGNC:25038]
chr14	70722526	70809534	ENSG00000006432	MAP3K9	GO:0000165(MAPK cascade);GO:0000166(nucleotide binding);GO:0000186(activation of MAPKK activity);GO:0004672(protein kinase activity);GO:0004674(protein serine/threonine kinase activity);GO:0004706(JUN kinase kinase kinase activity);GO:0004708(MAP kinase kinase activity);GO:0004709(MAP kinase kinase kinase activity);GO:0004713(protein tyrosine kinase activity);GO:0005515(protein binding);GO:000552…	mitogen-activated protein kinase kinase kinase 9 [Source:HGNC Symbol;Acc:HGNC:6861]
chr13	23328826	23433740	ENSG00000151835	SACS	GO:0005515(protein binding);GO:0005634(nucleus);GO:0005737(cytoplasm);GO:0005739(mitochondrion);GO:0006457(protein folding);GO:0030424(axon);GO:0030425(dendrite);GO:0030544(Hsp70 protein binding);GO:0051087(chaperone binding);GO:0070628(proteasome binding);GO:0070852(cell body fiber);GO:0090084(negative regulation of inclusion body assembly);GO:0090084(negative regulation of inclusion body assemb…	sacsin molecular chaperone [Source:HGNC Symbol;Acc:HGNC:10519]
chr1	162497251	162529631	ENSG00000152332	UHMK1	GO:0000166(nucleotide binding);GO:0003676(nucleic acid binding);GO:0003723(RNA binding);GO:0004672(protein kinase activity);GO:0004674(protein serine/threonine kinase activity);GO:0005515(protein binding);GO:0005524(ATP binding);GO:0005634(nucleus);GO:0005654(nucleoplasm);GO:0005737(cytoplasm);GO:0005794(Golgi apparatus);GO:0006468(protein phosphorylation);GO:0007050(cell cycle arrest);GO:0016301…	U2AF homology motif kinase 1 [Source:HGNC Symbol;Acc:HGNC:19683]
chr1	19596979	19658456	ENSG00000158747	NBL1	GO:0005515(protein binding);GO:0005576(extracellular region);GO:0005615(extracellular space);GO:0007165(signal transduction);GO:0007399(nervous system development);GO:0009887(animal organ morphogenesis);GO:0016015(morphogen activity);GO:0030514(negative regulation of BMP signaling pathway);GO:0035582(sequestering of BMP in extracellular matrix);GO:0036122(BMP binding);GO:0038098(sequestering of B…	NBL1, DAN family BMP antagonist [Source:HGNC Symbol;Acc:HGNC:7650]
X	18425583	18653629	ENSG00000008086	CDKL5	GO:0000166(nucleotide binding);GO:0001764(neuron migration);GO:0004672(protein kinase activity);GO:0004674(protein serine/threonine kinase activity);GO:0004693(cyclin-dependent protein serine/threonine kinase activity);GO:0005515(protein binding);GO:0005524(ATP binding);GO:0005634(nucleus);GO:0005737(cytoplasm);GO:0005813(centrosome);GO:0005815(microtubule organizing center);GO:0005856(cytoskelet…	cyclin dependent kinase like 5 [Source:HGNC Symbol;Acc:HGNC:11411]
chr14	81260656	81436465	ENSG00000140022	STON2	GO:0002244(hematopoietic progenitor cell differentiation);GO:0005515(protein binding);GO:0005730(nucleolus);GO:0005737(cytoplasm);GO:0005829(cytosol);GO:0006897(endocytosis);GO:0008021(synaptic vesicle);GO:0016020(membrane);GO:0016192(vesicle-mediated transport);GO:0030054(cell junction);GO:0030100(regulation of endocytosis);GO:0030136(clathrin-coated vesicle);GO:0031410(cytoplasmic vesicle);GO:0…	stonin 2 [Source:HGNC Symbol;Acc:HGNC:30652]
chr5	140401814	140539856	ENSG00000131503	ANKHD1	GO:0003676(nucleic acid binding);GO:0003723(RNA binding);GO:0005515(protein binding);GO:0005737(cytoplasm);GO:0045087(innate immune response);GO:0045087(innate immune response)	ankyrin repeat and KH domain containing 1 [Source:HGNC Symbol;Acc:HGNC:24714]
chr10	61901684	62096944	ENSG00000150347	ARID5B	GO:0000122(negative regulation of transcription by RNA polymerase II);GO:0000976(transcription regulatory region sequence-specific DNA binding);GO:0000977(RNA polymerase II regulatory region sequence-specific DNA binding);GO:0001227(DNA-binding transcription repressor activity, RNA polymerase II-specific);GO:0001822(kidney development);GO:0001889(liver development);GO:0003677(DNA binding);GO:0003…	AT-rich interaction domain 5B [Source:HGNC Symbol;Acc:HGNC:17362]
chr1	11736084	11754802	ENSG00000177674	AGTRAP	GO:0000139(Golgi membrane);GO:0001666(response to hypoxia);GO:0004945(angiotensin type II receptor activity);GO:0005515(protein binding);GO:0005654(nucleoplasm);GO:0005783(endoplasmic reticulum);GO:0005789(endoplasmic reticulum membrane);GO:0005794(Golgi apparatus);GO:0005829(cytosol);GO:0005886(plasma membrane);GO:0005938(cell cortex);GO:0008217(regulation of blood pressure);GO:0016020(membrane)…	angiotensin II receptor associated protein [Source:HGNC Symbol;Acc:HGNC:13539]
chr5	72107234	72209565	ENSG00000131711	MAP1B	GO:0000226(microtubule cytoskeleton organization);GO:0001578(microtubule bundle formation);GO:0001750(photoreceptor outer segment);GO:0001764(neuron migration);GO:0003779(actin binding);GO:0005198(structural molecule activity);GO:0005515(protein binding);GO:0005543(phospholipid binding);GO:0005737(cytoplasm);GO:0005829(cytosol);GO:0005856(cytoskeleton);GO:0005874(microtubule);GO:0005875(microtubu…	microtubule associated protein 1B [Source:HGNC Symbol;Acc:HGNC:6836]
chr20	36541497	36551447	ENSG00000101335	MYL9	GO:0001725(stress fiber);GO:0005509(calcium ion binding);GO:0005829(cytosol);GO:0005859(muscle myosin complex);GO:0006936(muscle contraction);GO:0006937(regulation of muscle contraction);GO:0008307(structural constituent of muscle);GO:0016459(myosin complex);GO:0016460(myosin II complex);GO:0030018(Z disc);GO:0032036(myosin heavy chain binding);GO:0045652(regulation of megakaryocyte differentiati…	myosin light chain 9 [Source:HGNC Symbol;Acc:HGNC:15754]
chr12	100267140	100341715	ENSG00000136021	SCYL2	GO:0002092(positive regulation of receptor internalization);GO:0004672(protein kinase activity);GO:0005102(signaling receptor binding);GO:0005515(protein binding);GO:0005524(ATP binding);GO:0005737(cytoplasm);GO:0005768(endosome);GO:0005794(Golgi apparatus);GO:0006468(protein phosphorylation);GO:0007420(brain development);GO:0008333(endosome to lysosome transport);GO:0010008(endosome membrane);GO…	SCY1 like pseudokinase 2 [Source:HGNC Symbol;Acc:HGNC:19286]
chr1	28259518	28282491	ENSG00000130766	SESN2	GO:0001932(regulation of protein phosphorylation);GO:0005092(GDP-dissociation inhibitor activity);GO:0005515(protein binding);GO:0005634(nucleus);GO:0005737(cytoplasm);GO:0005739(mitochondrion);GO:0005829(cytosol);GO:0006111(regulation of gluconeogenesis);GO:0006635(fatty acid beta-oxidation);GO:0007005(mitochondrion organization);GO:0009749(response to glucose);GO:0016239(positive regulation of …	sestrin 2 [Source:HGNC Symbol;Acc:HGNC:20746]
chr10	63167221	63521850	ENSG00000171988	JMJD1C	GO:0000785(chromatin);GO:0000976(transcription regulatory region sequence-specific DNA binding);GO:0005515(protein binding);GO:0005634(nucleus);GO:0005654(nucleoplasm);GO:0006325(chromatin organization);GO:0006355(regulation of transcription, DNA-templated);GO:0007596(blood coagulation);GO:0016491(oxidoreductase activity);GO:0031490(chromatin DNA binding);GO:0032454(histone demethylase activity (…	jumonji domain containing 1C [Source:HGNC Symbol;Acc:HGNC:12313]
chr15	96110040	96327361	ENSG00000247809	NR2F2-AS1	NA	NR2F2 antisense RNA 1 [Source:HGNC Symbol;Acc:HGNC:44222]
chr4	105145875	105279816	ENSG00000168769	TET2	GO:0003677(DNA binding);GO:0005506(iron ion binding);GO:0005515(protein binding);GO:0005634(nucleus);GO:0006211(5-methylcytosine catabolic process);GO:0006325(chromatin organization);GO:0006493(protein O-linked glycosylation);GO:0007049(cell cycle);GO:0008198(ferrous iron binding);GO:0008270(zinc ion binding);GO:0014070(response to organic cyclic compound);GO:0016491(oxidoreductase activity);GO:0…	tet methylcytosine dioxygenase 2 [Source:HGNC Symbol;Acc:HGNC:25941]
chr7	105014190	105115019	ENSG00000005483	KMT2E	GO:0000785(chromatin);GO:0002446(neutrophil mediated immunity);GO:0005515(protein binding);GO:0005634(nucleus);GO:0005654(nucleoplasm);GO:0005694(chromosome);GO:0005737(cytoplasm);GO:0005815(microtubule organizing center);GO:0005856(cytoskeleton);GO:0005886(plasma membrane);GO:0006306(DNA methylation);GO:0006325(chromatin organization);GO:0007049(cell cycle);GO:0007050(cell cycle arrest);GO:00160…	lysine methyltransferase 2E (inactive) [Source:HGNC Symbol;Acc:HGNC:18541]
chr14	44924324	45042322	ENSG00000179454	KLHL28	GO:0005515(protein binding);GO:0005515(protein binding)	kelch like family member 28 [Source:HGNC Symbol;Acc:HGNC:19741]
chr2	55865967	55924139	ENSG00000115380	EFEMP1	GO:0005006(epidermal growth factor-activated receptor activity);GO:0005154(epidermal growth factor receptor binding);GO:0005201(extracellular matrix structural constituent);GO:0005509(calcium ion binding);GO:0005515(protein binding);GO:0005576(extracellular region);GO:0005615(extracellular space);GO:0006355(regulation of transcription, DNA-templated);GO:0007173(epidermal growth factor receptor si…	EGF containing fibulin extracellular matrix protein 1 [Source:HGNC Symbol;Acc:HGNC:3218]
chr18	20946906	21111813	ENSG00000067900	ROCK1	GO:0000139(Golgi membrane);GO:0000166(nucleotide binding);GO:0000281(mitotic cytokinesis);GO:0001726(ruffle);GO:0003180(aortic valve morphogenesis);GO:0003383(apical constriction);GO:0004672(protein kinase activity);GO:0004674(protein serine/threonine kinase activity);GO:0005515(protein binding);GO:0005524(ATP binding);GO:0005576(extracellular region);GO:0005737(cytoplasm);GO:0005794(Golgi appara…	Rho associated coiled-coil containing protein kinase 1 [Source:HGNC Symbol;Acc:HGNC:10251]
chr4	124664048	124712732	ENSG00000151458	ANKRD50	GO:0005515(protein binding);GO:0005768(endosome);GO:0015031(protein transport);GO:1990126(retrograde transport, endosome to plasma membrane);GO:1990126(retrograde transport, endosome to plasma membrane)	ankyrin repeat domain 50 [Source:HGNC Symbol;Acc:HGNC:29223]
chr9	120751978	120793416	ENSG00000119402	FBXW2	GO:0000209(protein polyubiquitination);GO:0004842(ubiquitin-protein transferase activity);GO:0005515(protein binding);GO:0005829(cytosol);GO:0006464(cellular protein modification process);GO:0006508(proteolysis);GO:0043687(post-translational protein modification);GO:0043687(post-translational protein modification)	F-box and WD repeat domain containing 2 [Source:HGNC Symbol;Acc:HGNC:13608]
chr1	15409888	15430339	ENSG00000142634	EFHD2	GO:0005509(calcium ion binding);GO:0016020(membrane);GO:0045121(membrane raft);GO:0045296(cadherin binding);GO:0046872(metal ion binding);GO:0046872(metal ion binding)	EF-hand domain family member D2 [Source:HGNC Symbol;Acc:HGNC:28670]
chr18	30989365	31042815	ENSG00000134762	DSC3	GO:0001533(cornified envelope);GO:0001701(in utero embryonic development);GO:0005509(calcium ion binding);GO:0005576(extracellular region);GO:0005737(cytoplasm);GO:0005886(plasma membrane);GO:0005911(cell-cell junction);GO:0007155(cell adhesion);GO:0007156(homophilic cell adhesion via plasma membrane adhesion molecules);GO:0016020(membrane);GO:0016021(integral component of membrane);GO:0030054(ce…	desmocollin 3 [Source:HGNC Symbol;Acc:HGNC:3037]
chr2	55547292	55618880	ENSG00000275052	PPP4R3B	GO:0005634(nucleus);GO:0005654(nucleoplasm);GO:0005737(cytoplasm);GO:0005813(centrosome);GO:0005815(microtubule organizing center);GO:0005856(cytoskeleton);GO:0006470(protein dephosphorylation);GO:0016607(nuclear speck);GO:0019216(regulation of lipid metabolic process);GO:0030289(protein phosphatase 4 complex);GO:0045722(positive regulation of gluconeogenesis);GO:0045722(positive regulation of gl…	protein phosphatase 4 regulatory subunit 3B [Source:HGNC Symbol;Acc:HGNC:29267]
chr4	176065834	176182818	ENSG00000150627	WDR17	GO:0005515(protein binding);GO:0016020(membrane);GO:0016021(integral component of membrane);GO:0016021(integral component of membrane)	WD repeat domain 17 [Source:HGNC Symbol;Acc:HGNC:16661]
chr11	70467856	71252577	ENSG00000162105	SHANK2	GO:0001750(photoreceptor outer segment);GO:0001917(photoreceptor inner segment);GO:0005515(protein binding);GO:0005575(cellular_component);GO:0005737(cytoplasm);GO:0005829(cytosol);GO:0005883(neurofilament);GO:0005886(plasma membrane);GO:0007416(synapse assembly);GO:0007612(learning);GO:0007613(memory);GO:0008328(ionotropic glutamate receptor complex);GO:0014069(postsynaptic density);GO:0016020(m…	SH3 and multiple ankyrin repeat domains 2 [Source:HGNC Symbol;Acc:HGNC:14295]
chr7	140084746	140176983	ENSG00000006459	KDM7A	GO:0005506(iron ion binding);GO:0005634(nucleus);GO:0005654(nucleoplasm);GO:0005730(nucleolus);GO:0006325(chromatin organization);GO:0007399(nervous system development);GO:0008270(zinc ion binding);GO:0016491(oxidoreductase activity);GO:0016706(2-oxoglutarate-dependent dioxygenase activity);GO:0030901(midbrain development);GO:0032454(histone demethylase activity (H3-K9 specific));GO:0033169(histo…	lysine demethylase 7A [Source:HGNC Symbol;Acc:HGNC:22224]
chr10	67921899	68075348	ENSG00000148634	HERC4	GO:0001650(fibrillar center);GO:0004842(ubiquitin-protein transferase activity);GO:0005737(cytoplasm);GO:0005829(cytosol);GO:0007283(spermatogenesis);GO:0016567(protein ubiquitination);GO:0016740(transferase activity);GO:0030154(cell differentiation);GO:0045879(negative regulation of smoothened signaling pathway);GO:0045879(negative regulation of smoothened signaling pathway)	HECT and RLD domain containing E3 ubiquitin protein ligase 4 [Source:HGNC Symbol;Acc:HGNC:24521]
chr16	30698209	30741409	ENSG00000080603	SRCAP	GO:0000166(nucleotide binding);GO:0000812(Swr1 complex);GO:0003677(DNA binding);GO:0003713(transcription coactivator activity);GO:0004386(helicase activity);GO:0004402(histone acetyltransferase activity);GO:0005515(protein binding);GO:0005524(ATP binding);GO:0005634(nucleus);GO:0005654(nucleoplasm);GO:0005794(Golgi apparatus);GO:0006325(chromatin organization);GO:0006338(chromatin remodeling);GO:…	Snf2 related CREBBP activator protein [Source:HGNC Symbol;Acc:HGNC:16974]
chr5	5140330	5320304	ENSG00000145536	ADAMTS16	GO:0001658(branching involved in ureteric bud morphogenesis);GO:0003073(regulation of systemic arterial blood pressure);GO:0004222(metalloendopeptidase activity);GO:0005576(extracellular region);GO:0006508(proteolysis);GO:0008233(peptidase activity);GO:0008237(metallopeptidase activity);GO:0016787(hydrolase activity);GO:0030198(extracellular matrix organization);GO:0031012(extracellular matrix);G…	ADAM metallopeptidase with thrombospondin type 1 motif 16 [Source:HGNC Symbol;Acc:HGNC:17108]
chr19	51012739	51020175	ENSG00000129451	KLK10	GO:0004252(serine-type endopeptidase activity);GO:0005576(extracellular region);GO:0006508(proteolysis);GO:0007049(cell cycle);GO:0008233(peptidase activity);GO:0008236(serine-type peptidase activity);GO:0016787(hydrolase activity);GO:0030141(secretory granule);GO:0030141(secretory granule)	kallikrein related peptidase 10 [Source:HGNC Symbol;Acc:HGNC:6358]
chr8	58411359	58451501	ENSG00000215114	UBXN2B	GO:0000045(autophagosome assembly);GO:0000132(establishment of mitotic spindle orientation);GO:0005515(protein binding);GO:0005634(nucleus);GO:0005737(cytoplasm);GO:0005783(endoplasmic reticulum);GO:0005794(Golgi apparatus);GO:0005815(microtubule organizing center);GO:0005829(cytosol);GO:0005856(cytoskeleton);GO:0007030(Golgi organization);GO:0031468(nuclear envelope reassembly);GO:0031616(spindl…	UBX domain protein 2B [Source:HGNC Symbol;Acc:HGNC:27035]
chr1	29119429	29123903	ENSG00000253304	TMEM200B	GO:0016020(membrane);GO:0016021(integral component of membrane);GO:0016021(integral component of membrane)	transmembrane protein 200B [Source:HGNC Symbol;Acc:HGNC:33785]
chr17	19188016	19188714	ENSG00000263934	SNORD3A	NA	small nucleolar RNA, C/D box 3A [Source:HGNC Symbol;Acc:HGNC:33189]
chr1	15836095	15940456	ENSG00000065526	SPEN	GO:0000122(negative regulation of transcription by RNA polymerase II);GO:0000398(mRNA splicing, via spliceosome);GO:0001085(RNA polymerase II transcription factor binding);GO:0003676(nucleic acid binding);GO:0003677(DNA binding);GO:0003714(transcription corepressor activity);GO:0003723(RNA binding);GO:0005515(protein binding);GO:0005634(nucleus);GO:0005654(nucleoplasm);GO:0007219(Notch signaling …	spen family transcriptional repressor [Source:HGNC Symbol;Acc:HGNC:17575]
chr12	31959370	31993107	ENSG00000174718	RESF1	GO:0000930(gamma-tubulin complex);GO:0005515(protein binding);GO:0005634(nucleus);GO:0042393(histone binding);GO:0045869(negative regulation of single stranded viral RNA replication via double stranded DNA intermediate);GO:0090309(positive regulation of methylation-dependent chromatin silencing);GO:0090309(positive regulation of methylation-dependent chromatin silencing)	retroelement silencing factor 1 [Source:HGNC Symbol;Acc:HGNC:25559]
chr14	102224500	102305190	ENSG00000080823	MOK	GO:0000165(MAPK cascade);GO:0000166(nucleotide binding);GO:0004672(protein kinase activity);GO:0004674(protein serine/threonine kinase activity);GO:0004693(cyclin-dependent protein serine/threonine kinase activity);GO:0004707(MAP kinase activity);GO:0005524(ATP binding);GO:0005634(nucleus);GO:0005737(cytoplasm);GO:0005929(cilium);GO:0006468(protein phosphorylation);GO:0007165(signal transduction)…	MOK protein kinase [Source:HGNC Symbol;Acc:HGNC:9833]
chr2	53864069	53970993	ENSG00000068878	PSME4	GO:0000165(MAPK cascade);GO:0000209(protein polyubiquitination);GO:0000502(proteasome complex);GO:0002223(stimulatory C-type lectin receptor signaling pathway);GO:0002479(antigen processing and presentation of exogenous peptide antigen via MHC class I, TAP-dependent);GO:0005515(protein binding);GO:0005634(nucleus);GO:0005654(nucleoplasm);GO:0005737(cytoplasm);GO:0005829(cytosol);GO:0006281(DNA re…	proteasome activator subunit 4 [Source:HGNC Symbol;Acc:HGNC:20635]
chr21	15730025	15880069	ENSG00000155313	USP25	GO:0004197(cysteine-type endopeptidase activity);GO:0004843(thiol-dependent ubiquitin-specific protease activity);GO:0005515(protein binding);GO:0005634(nucleus);GO:0005737(cytoplasm);GO:0005783(endoplasmic reticulum);GO:0005829(cytosol);GO:0006464(cellular protein modification process);GO:0006508(proteolysis);GO:0006511(ubiquitin-dependent protein catabolic process);GO:0008233(peptidase activity…	ubiquitin specific peptidase 25 [Source:HGNC Symbol;Acc:HGNC:12624]
X	134769566	134797232	ENSG00000156504	FAM122B	GO:0005581(collagen trimer);GO:0005581(collagen trimer)	family with sequence similarity 122B [Source:HGNC Symbol;Acc:HGNC:30490]
X	108044970	108079184	ENSG00000101842	VSIG1	GO:0003382(epithelial cell morphogenesis);GO:0005515(protein binding);GO:0005886(plasma membrane);GO:0016020(membrane);GO:0016021(integral component of membrane);GO:0016323(basolateral plasma membrane);GO:0030277(maintenance of gastrointestinal epithelium);GO:0030277(maintenance of gastrointestinal epithelium)	V-set and immunoglobulin domain containing 1 [Source:HGNC Symbol;Acc:HGNC:28675]
chr2	205681990	205798133	ENSG00000118257	NRP2	GO:0001525(angiogenesis);GO:0001755(neural crest cell migration);GO:0001764(neuron migration);GO:0001938(positive regulation of endothelial cell proliferation);GO:0002116(semaphorin receptor complex);GO:0003148(outflow tract septum morphogenesis);GO:0005021(vascular endothelial growth factor-activated receptor activity);GO:0005515(protein binding);GO:0005576(extracellular region);GO:0005886(plasm…	neuropilin 2 [Source:HGNC Symbol;Acc:HGNC:8005]
chr9	110873263	111038458	ENSG00000198121	LPAR1	GO:0000187(activation of MAPK activity);GO:0001965(G-protein alpha-subunit binding);GO:0004930(G protein-coupled receptor activity);GO:0005515(protein binding);GO:0005543(phospholipid binding);GO:0005737(cytoplasm);GO:0005768(endosome);GO:0005886(plasma membrane);GO:0005887(integral component of plasma membrane);GO:0007165(signal transduction);GO:0007186(G protein-coupled receptor signaling pathw…	lysophosphatidic acid receptor 1 [Source:HGNC Symbol;Acc:HGNC:3166]
chr2	36837698	36966536	ENSG00000115808	STRN	GO:0005515(protein binding);GO:0005516(calmodulin binding);GO:0005737(cytoplasm);GO:0005923(bicellular tight junction);GO:0007626(locomotory behavior);GO:0008285(negative regulation of cell population proliferation);GO:0014069(postsynaptic density);GO:0016020(membrane);GO:0016055(Wnt signaling pathway);GO:0016358(dendrite development);GO:0030054(cell junction);GO:0030331(estrogen receptor binding…	striatin [Source:HGNC Symbol;Acc:HGNC:11424]
chr14	56117814	56301524	ENSG00000139946	PELI2	GO:0000209(protein polyubiquitination);GO:0001934(positive regulation of protein phosphorylation);GO:0005515(protein binding);GO:0005829(cytosol);GO:0008063(Toll signaling pathway);GO:0008592(regulation of Toll signaling pathway);GO:0016567(protein ubiquitination);GO:0016740(transferase activity);GO:0034450(ubiquitin-ubiquitin ligase activity);GO:0043123(positive regulation of I-kappaB kinase/NF-…	pellino E3 ubiquitin protein ligase family member 2 [Source:HGNC Symbol;Acc:HGNC:8828]
chr4	74097040	74099196	ENSG00000081041	CXCL2	GO:0002237(response to molecule of bacterial origin);GO:0005125(cytokine activity);GO:0005515(protein binding);GO:0005576(extracellular region);GO:0005615(extracellular space);GO:0006935(chemotaxis);GO:0006952(defense response);GO:0006954(inflammatory response);GO:0006955(immune response);GO:0007165(signal transduction);GO:0007186(G protein-coupled receptor signaling pathway);GO:0008009(chemokine…	C-X-C motif chemokine ligand 2 [Source:HGNC Symbol;Acc:HGNC:4603]
chr7	28299321	28825894	ENSG00000146592	CREB5	GO:0000790(nuclear chromatin);GO:0000981(DNA-binding transcription factor activity, RNA polymerase II-specific);GO:0003676(nucleic acid binding);GO:0003677(DNA binding);GO:0003700(DNA-binding transcription factor activity);GO:0005515(protein binding);GO:0005634(nucleus);GO:0006355(regulation of transcription, DNA-templated);GO:0006357(regulation of transcription by RNA polymerase II);GO:0045893(p…	cAMP responsive element binding protein 5 [Source:HGNC Symbol;Acc:HGNC:16844]
chr18	31829180	31953136	ENSG00000153339	TRAPPC8	GO:0000045(autophagosome assembly);GO:0000407(phagophore assembly site);GO:0005515(protein binding);GO:0005794(Golgi apparatus);GO:0005829(cytosol);GO:0006888(endoplasmic reticulum to Golgi vesicle-mediated transport);GO:0007030(Golgi organization);GO:0016192(vesicle-mediated transport);GO:0030008(TRAPP complex);GO:0030242(autophagy of peroxisome);GO:0031410(cytoplasmic vesicle);GO:0034497(protei…	trafficking protein particle complex 8 [Source:HGNC Symbol;Acc:HGNC:29169]
chr1	197504748	197775696	ENSG00000213047	DENND1B	GO:0005085(guanyl-nucleotide exchange factor activity);GO:0005737(cytoplasm);GO:0005829(cytosol);GO:0006897(endocytosis);GO:0015031(protein transport);GO:0016607(nuclear speck);GO:0017112(Rab guanyl-nucleotide exchange factor activity);GO:0017137(Rab GTPase binding);GO:0030136(clathrin-coated vesicle);GO:0031410(cytoplasmic vesicle);GO:0032456(endocytic recycling);GO:0035745(T-helper 2 cell cytok…	DENN domain containing 1B [Source:HGNC Symbol;Acc:HGNC:28404]
chr2	109614364	109618990	ENSG00000198142	SOWAHC	GO:0005515(protein binding)	sosondowah ankyrin repeat domain family member C [Source:HGNC Symbol;Acc:HGNC:26149]
chr10	5684838	5763740	ENSG00000108021	TASOR2	GO:0005515(protein binding);GO:0005654(nucleoplasm);GO:0005829(cytosol);GO:0005829(cytosol)	transcription activation suppressor family member 2 [Source:HGNC Symbol;Acc:HGNC:23484]
chr12	98645290	98735433	ENSG00000120868	APAF1	GO:0000166(nucleotide binding);GO:0001666(response to hypoxia);GO:0001822(kidney development);GO:0001843(neural tube closure);GO:0005515(protein binding);GO:0005524(ATP binding);GO:0005576(extracellular region);GO:0005634(nucleus);GO:0005737(cytoplasm);GO:0005829(cytosol);GO:0006915(apoptotic process);GO:0006919(activation of cysteine-type endopeptidase activity involved in apoptotic process);GO:…	apoptotic peptidase activating factor 1 [Source:HGNC Symbol;Acc:HGNC:576]
chr9	104094260	104141419	ENSG00000136824	SMC2	GO:0000166(nucleotide binding);GO:0000228(nuclear chromosome);GO:0000793(condensed chromosome);GO:0000796(condensin complex);GO:0000797(condensin core heterodimer);GO:0005515(protein binding);GO:0005524(ATP binding);GO:0005634(nucleus);GO:0005654(nucleoplasm);GO:0005694(chromosome);GO:0005730(nucleolus);GO:0005737(cytoplasm);GO:0005829(cytosol);GO:0007049(cell cycle);GO:0007076(mitotic chromosome…	structural maintenance of chromosomes 2 [Source:HGNC Symbol;Acc:HGNC:14011]
chr7	99876958	99919600	ENSG00000146833	TRIM4	GO:0002376(immune system process);GO:0005515(protein binding);GO:0005737(cytoplasm);GO:0005829(cytosol);GO:0005886(plasma membrane);GO:0008270(zinc ion binding);GO:0010468(regulation of gene expression);GO:0016567(protein ubiquitination);GO:0016740(transferase activity);GO:0042802(identical protein binding);GO:0045087(innate immune response);GO:0046872(metal ion binding);GO:0061630(ubiquitin prot…	tripartite motif containing 4 [Source:HGNC Symbol;Acc:HGNC:16275]
chr1	36415827	36450451	ENSG00000116885	OSCP1	GO:0005737(cytoplasm);GO:0005886(plasma membrane);GO:0009925(basal plasma membrane);GO:0016020(membrane);GO:0022857(transmembrane transporter activity);GO:1990961(xenobiotic detoxification by transmembrane export across the plasma membrane);GO:1990961(xenobiotic detoxification by transmembrane export across the plasma membrane)	organic solute carrier partner 1 [Source:HGNC Symbol;Acc:HGNC:29971]
chr4	48497357	48780322	ENSG00000075539	FRYL	GO:0000902(cell morphogenesis);GO:0005515(protein binding);GO:0005938(cell cortex);GO:0030427(site of polarized growth);GO:0031175(neuron projection development);GO:0031175(neuron projection development)	FRY like transcription coactivator [Source:HGNC Symbol;Acc:HGNC:29127]
chr16	53055033	53329150	ENSG00000177200	CHD9	GO:0000166(nucleotide binding);GO:0003677(DNA binding);GO:0003678(DNA helicase activity);GO:0004386(helicase activity);GO:0005515(protein binding);GO:0005524(ATP binding);GO:0005634(nucleus);GO:0005654(nucleoplasm);GO:0005737(cytoplasm);GO:0006325(chromatin organization);GO:0016787(hydrolase activity);GO:0016817(hydrolase activity, acting on acid anhydrides);GO:0019216(regulation of lipid metabol…	chromodomain helicase DNA binding protein 9 [Source:HGNC Symbol;Acc:HGNC:25701]
chr9	137007234	137028922	ENSG00000107331	ABCA2	GO:0000166(nucleotide binding);GO:0005319(lipid transporter activity);GO:0005524(ATP binding);GO:0005764(lysosome);GO:0005765(lysosomal membrane);GO:0005768(endosome);GO:0005815(microtubule organizing center);GO:0005886(plasma membrane);GO:0006357(regulation of transcription by RNA polymerase II);GO:0006629(lipid metabolic process);GO:0006869(lipid transport);GO:0007626(locomotory behavior);GO:00…	ATP binding cassette subfamily A member 2 [Source:HGNC Symbol;Acc:HGNC:32]
chr15	32615144	32639941	ENSG00000198826	ARHGAP11A	GO:0005096(GTPase activator activity);GO:0005829(cytosol);GO:0007165(signal transduction);GO:0043547(positive regulation of GTPase activity);GO:0051056(regulation of small GTPase mediated signal transduction);GO:0051056(regulation of small GTPase mediated signal transduction)	Rho GTPase activating protein 11A [Source:HGNC Symbol;Acc:HGNC:15783]
chr10	38094368	38360098	ENSG00000283930	AL117339	GO:0003676(nucleic acid binding);GO:0006355(regulation of transcription, DNA-templated)	novel transcript
X	3308565	3346652	ENSG00000101825	MXRA5	GO:0005201(extracellular matrix structural constituent);GO:0005515(protein binding);GO:0005576(extracellular region);GO:0062023(collagen-containing extracellular matrix);GO:0070062(extracellular exosome);GO:0071559(response to transforming growth factor beta)	matrix remodeling associated 5 [Source:HGNC Symbol;Acc:HGNC:7539]
chr19	41193210	41207539	ENSG00000167600	CYP2S1	GO:0004497(monooxygenase activity);GO:0004796(thromboxane-A synthase activity);GO:0005506(iron ion binding);GO:0005515(protein binding);GO:0005737(cytoplasm);GO:0005783(endoplasmic reticulum);GO:0005789(endoplasmic reticulum membrane);GO:0006082(organic acid metabolic process);GO:0006629(lipid metabolic process);GO:0006631(fatty acid metabolic process);GO:0006690(icosanoid metabolic process);GO:0…	cytochrome P450 family 2 subfamily S member 1 [Source:HGNC Symbol;Acc:HGNC:15654]
chr3	123610049	123884332	ENSG00000065534	MYLK	GO:0000166(nucleotide binding);GO:0001725(stress fiber);GO:0003779(actin binding);GO:0004672(protein kinase activity);GO:0004674(protein serine/threonine kinase activity);GO:0004687(myosin light chain kinase activity);GO:0005515(protein binding);GO:0005516(calmodulin binding);GO:0005524(ATP binding);GO:0005737(cytoplasm);GO:0005829(cytosol);GO:0005856(cytoskeleton);GO:0005886(plasma membrane);GO:…	myosin light chain kinase [Source:HGNC Symbol;Acc:HGNC:7590]
chr12	122503454	122527000	ENSG00000111011	RSRC2	GO:0003723(RNA binding);GO:0005515(protein binding);GO:0005515(protein binding)	arginine and serine rich coiled-coil 2 [Source:HGNC Symbol;Acc:HGNC:30559]
chr7	134744252	134970729	ENSG00000122786	CALD1	GO:0003779(actin binding);GO:0005515(protein binding);GO:0005516(calmodulin binding);GO:0005523(tropomyosin binding);GO:0005737(cytoplasm);GO:0005829(cytosol);GO:0005856(cytoskeleton);GO:0005886(plasma membrane);GO:0006936(muscle contraction);GO:0015629(actin cytoskeleton);GO:0016020(membrane);GO:0017022(myosin binding);GO:0030016(myofibril);GO:0030478(actin cap);GO:0045296(cadherin binding);GO:0…	caldesmon 1 [Source:HGNC Symbol;Acc:HGNC:1441]
chr7	92198969	92246166	ENSG00000001631	KRIT1	GO:0001525(angiogenesis);GO:0001937(negative regulation of endothelial cell proliferation);GO:0005515(protein binding);GO:0005546(phosphatidylinositol-4,5-bisphosphate binding);GO:0005615(extracellular space);GO:0005737(cytoplasm);GO:0005856(cytoskeleton);GO:0005886(plasma membrane);GO:0005911(cell-cell junction);GO:0007264(small GTPase mediated signal transduction);GO:0008017(microtubule binding…	KRIT1 ankyrin repeat containing [Source:HGNC Symbol;Acc:HGNC:1573]
chr19	6531026	6535924	ENSG00000125657	TNFSF9	GO:0005102(signaling receptor binding);GO:0005125(cytokine activity);GO:0005164(tumor necrosis factor receptor binding);GO:0005515(protein binding);GO:0005615(extracellular space);GO:0005886(plasma membrane);GO:0006955(immune response);GO:0007165(signal transduction);GO:0007267(cell-cell signaling);GO:0016020(membrane);GO:0016021(integral component of membrane);GO:0032813(tumor necrosis factor re…	TNF superfamily member 9 [Source:HGNC Symbol;Acc:HGNC:11939]
chr22	15852990	15893942	ENSG00000223875	NBEAP3	NA	neurobeachin pseudogene 3 [Source:HGNC Symbol;Acc:HGNC:40004]
chr2	232878701	233013256	ENSG00000066248	NGEF	GO:0005085(guanyl-nucleotide exchange factor activity);GO:0005089(Rho guanyl-nucleotide exchange factor activity);GO:0005515(protein binding);GO:0005737(cytoplasm);GO:0005829(cytosol);GO:0007186(G protein-coupled receptor signaling pathway);GO:0007275(multicellular organism development);GO:0007399(nervous system development);GO:0016020(membrane);GO:0030154(cell differentiation);GO:0030426(growth …	neuronal guanine nucleotide exchange factor [Source:HGNC Symbol;Acc:HGNC:7807]
chr14	103519667	103522833	ENSG00000166165	CKB	GO:0000166(nucleotide binding);GO:0003824(catalytic activity);GO:0004111(creatine kinase activity);GO:0005515(protein binding);GO:0005524(ATP binding);GO:0005615(extracellular space);GO:0005634(nucleus);GO:0005737(cytoplasm);GO:0005829(cytosol);GO:0006600(creatine metabolic process);GO:0007420(brain development);GO:0016301(kinase activity);GO:0016310(phosphorylation);GO:0016740(transferase activi…	creatine kinase B [Source:HGNC Symbol;Acc:HGNC:1991]
chr11	108505435	108593768	ENSG00000110723	EXPH5	GO:0003334(keratinocyte development);GO:0005768(endosome);GO:0006886(intracellular protein transport);GO:0017137(Rab GTPase binding);GO:0045921(positive regulation of exocytosis);GO:0050714(positive regulation of protein secretion);GO:0071985(multivesicular body sorting pathway);GO:0071985(multivesicular body sorting pathway)	exophilin 5 [Source:HGNC Symbol;Acc:HGNC:30578]
chr7	116672196	116798386	ENSG00000105976	MET	GO:0000165(MAPK cascade);GO:0000166(nucleotide binding);GO:0001886(endothelial cell morphogenesis);GO:0001889(liver development);GO:0004672(protein kinase activity);GO:0004713(protein tyrosine kinase activity);GO:0004714(transmembrane receptor protein tyrosine kinase activity);GO:0005008(hepatocyte growth factor-activated receptor activity);GO:0005515(protein binding);GO:0005524(ATP binding);GO:0…	MET proto-oncogene, receptor tyrosine kinase [Source:HGNC Symbol;Acc:HGNC:7029]
chr22	44881162	45010005	ENSG00000056487	PHF21B	GO:0046872(metal ion binding);GO:0046872(metal ion binding)	PHD finger protein 21B [Source:HGNC Symbol;Acc:HGNC:25161]
chr1	45651039	45651826	ENSG00000234329	AL604028	NA	ribosomal protein L7a (RPL7A) pseudogene
chr14	57200507	57268905	ENSG00000070367	EXOC5	GO:0000145(exocyst);GO:0005515(protein binding);GO:0005737(cytoplasm);GO:0005829(cytosol);GO:0006887(exocytosis);GO:0006892(post-Golgi vesicle-mediated transport);GO:0006893(Golgi to plasma membrane transport);GO:0015031(protein transport);GO:0017160(Ral GTPase binding);GO:0030496(midbody);GO:0047485(protein N-terminus binding);GO:0072659(protein localization to plasma membrane);GO:0072659(protei…	exocyst complex component 5 [Source:HGNC Symbol;Acc:HGNC:10696]
chr5	180300698	180353336	ENSG00000131459	GFPT2	GO:0004360(glutamine-fructose-6-phosphate transaminase (isomerizing) activity);GO:0005515(protein binding);GO:0005829(cytosol);GO:0006002(fructose 6-phosphate metabolic process);GO:0006047(UDP-N-acetylglucosamine metabolic process);GO:0006048(UDP-N-acetylglucosamine biosynthetic process);GO:0006112(energy reserve metabolic process);GO:0006487(protein N-linked glycosylation);GO:0006541(glutamine m…	glutamine-fructose-6-phosphate transaminase 2 [Source:HGNC Symbol;Acc:HGNC:4242]
chr11	93729948	93784391	ENSG00000166012	TAF1D	GO:0003677(DNA binding);GO:0005515(protein binding);GO:0005634(nucleus);GO:0005654(nucleoplasm);GO:0005668(RNA polymerase transcription factor SL1 complex);GO:0005730(nucleolus);GO:0005829(cytosol);GO:0006355(regulation of transcription, DNA-templated);GO:0006361(transcription initiation from RNA polymerase I promoter);GO:0006362(transcription elongation from RNA polymerase I promoter);GO:0006363…	TATA-box binding protein associated factor, RNA polymerase I subunit D [Source:HGNC Symbol;Acc:HGNC:28759]
chr16	2275881	2340746	ENSG00000167972	ABCA3	GO:0000166(nucleotide binding);GO:0005319(lipid transporter activity);GO:0005524(ATP binding);GO:0005615(extracellular space);GO:0005886(plasma membrane);GO:0006869(lipid transport);GO:0016020(membrane);GO:0016021(integral component of membrane);GO:0016887(ATPase activity);GO:0042493(response to drug);GO:0042626(ATPase-coupled transmembrane transporter activity);GO:0043231(intracellular membrane-…	ATP binding cassette subfamily A member 3 [Source:HGNC Symbol;Acc:HGNC:33]
chr19	51022216	51028039	ENSG00000167757	KLK11	GO:0004252(serine-type endopeptidase activity);GO:0005576(extracellular region);GO:0005615(extracellular space);GO:0005794(Golgi apparatus);GO:0006508(proteolysis);GO:0008233(peptidase activity);GO:0008236(serine-type peptidase activity);GO:0016787(hydrolase activity);GO:0030141(secretory granule);GO:0070062(extracellular exosome);GO:0070062(extracellular exosome)	kallikrein related peptidase 11 [Source:HGNC Symbol;Acc:HGNC:6359]
chr14	31100112	31207804	ENSG00000092148	HECTD1	GO:0003170(heart valve development);GO:0003281(ventricular septum development);GO:0004842(ubiquitin-protein transferase activity);GO:0005515(protein binding);GO:0016567(protein ubiquitination);GO:0016740(transferase activity);GO:0035904(aorta development);GO:0046872(metal ion binding);GO:0048856(anatomical structure development);GO:0070534(protein K63-linked ubiquitination);GO:0070534(protein K63…	HECT domain E3 ubiquitin protein ligase 1 [Source:HGNC Symbol;Acc:HGNC:20157]
chr14	35401513	35404749	ENSG00000100906	NFKBIA	GO:0005515(protein binding);GO:0005634(nucleus);GO:0005654(nucleoplasm);GO:0005737(cytoplasm);GO:0005829(cytosol);GO:0005886(plasma membrane);GO:0006606(protein import into nucleus);GO:0006915(apoptotic process);GO:0007249(I-kappaB kinase/NF-kappaB signaling);GO:0007253(cytoplasmic sequestering of NF-kappaB);GO:0008134(transcription factor binding);GO:0008139(nuclear localization sequence binding…	NFKB inhibitor alpha [Source:HGNC Symbol;Acc:HGNC:7797]
chr16	29459913	29464966	ENSG00000213648	SULT1A4	GO:0004062(aryl sulfotransferase activity);GO:0005737(cytoplasm);GO:0005829(cytosol);GO:0006584(catecholamine metabolic process);GO:0006629(lipid metabolic process);GO:0008146(sulfotransferase activity);GO:0008202(steroid metabolic process);GO:0016740(transferase activity);GO:0050427(3'-phosphoadenosine 5'-phosphosulfate metabolic process);GO:0050427(3'-phosphoadenosine 5'-phosphosulfate metaboli…	sulfotransferase family 1A member 4 [Source:HGNC Symbol;Acc:HGNC:30004]
chr6	63635802	63779336	ENSG00000118482	PHF3	GO:0003674(molecular_function);GO:0005575(cellular_component);GO:0006351(transcription, DNA-templated);GO:0007275(multicellular organism development);GO:0046872(metal ion binding);GO:0046872(metal ion binding)	PHD finger protein 3 [Source:HGNC Symbol;Acc:HGNC:8921]
chr6	75601509	75718281	ENSG00000112701	SENP6	GO:0005515(protein binding);GO:0005634(nucleus);GO:0005654(nucleoplasm);GO:0005737(cytoplasm);GO:0005829(cytosol);GO:0006508(proteolysis);GO:0008233(peptidase activity);GO:0008234(cysteine-type peptidase activity);GO:0016787(hydrolase activity);GO:0016925(protein sumoylation);GO:0016926(protein desumoylation);GO:0070139(SUMO-specific endopeptidase activity);GO:0070646(protein modification by smal…	SUMO specific peptidase 6 [Source:HGNC Symbol;Acc:HGNC:20944]
chr13	28138506	28295335	ENSG00000152520	PAN3	GO:0000166(nucleotide binding);GO:0000288(nuclear-transcribed mRNA catabolic process, deadenylation-dependent decay);GO:0000289(nuclear-transcribed mRNA poly(A) tail shortening);GO:0000290(deadenylation-dependent decapping of nuclear-transcribed mRNA);GO:0000932(P-body);GO:0003723(RNA binding);GO:0004535(poly(A)-specific ribonuclease activity);GO:0004672(protein kinase activity);GO:0005515(protei…	poly(A) specific ribonuclease subunit PAN3 [Source:HGNC Symbol;Acc:HGNC:29991]
chr6	147204425	147390476	ENSG00000164506	STXBP5	GO:0005096(GTPase activator activity);GO:0005515(protein binding);GO:0005737(cytoplasm);GO:0005829(cytosol);GO:0005886(plasma membrane);GO:0005892(acetylcholine-gated channel complex);GO:0006887(exocytosis);GO:0008021(synaptic vesicle);GO:0015031(protein transport);GO:0016020(membrane);GO:0017075(syntaxin-1 binding);GO:0017137(Rab GTPase binding);GO:0017157(regulation of exocytosis);GO:0019905(sy…	syntaxin binding protein 5 [Source:HGNC Symbol;Acc:HGNC:19665]
chr2	32357028	32618899	ENSG00000115760	BIRC6	GO:0000922(spindle pole);GO:0001890(placenta development);GO:0004842(ubiquitin-protein transferase activity);GO:0004869(cysteine-type endopeptidase inhibitor activity);GO:0005515(protein binding);GO:0005634(nucleus);GO:0005737(cytoplasm);GO:0005768(endosome);GO:0005794(Golgi apparatus);GO:0005802(trans-Golgi network);GO:0005815(microtubule organizing center);GO:0005856(cytoskeleton);GO:0006468(pr…	baculoviral IAP repeat containing 6 [Source:HGNC Symbol;Acc:HGNC:13516]
chr14	76761468	76783015	ENSG00000071246	VASH1	GO:0001525(angiogenesis);GO:0001937(negative regulation of endothelial cell proliferation);GO:0003779(actin binding);GO:0004180(carboxypeptidase activity);GO:0004181(metallocarboxypeptidase activity);GO:0005515(protein binding);GO:0005576(extracellular region);GO:0005615(extracellular space);GO:0005737(cytoplasm);GO:0005783(endoplasmic reticulum);GO:0006508(proteolysis);GO:0007049(cell cycle);GO:…	vasohibin 1 [Source:HGNC Symbol;Acc:HGNC:19964]
chr3	186783205	186789897	ENSG00000156976	EIF4A2	GO:0000166(nucleotide binding);GO:0002183(cytoplasmic translational initiation);GO:0003676(nucleic acid binding);GO:0003723(RNA binding);GO:0003724(RNA helicase activity);GO:0003743(translation initiation factor activity);GO:0004386(helicase activity);GO:0005515(protein binding);GO:0005524(ATP binding);GO:0005829(cytosol);GO:0006412(translation);GO:0006413(translational initiation);GO:0006446(reg…	eukaryotic translation initiation factor 4A2 [Source:HGNC Symbol;Acc:HGNC:3284]
chr6	56457987	56954649	ENSG00000151914	DST	GO:0003779(actin binding);GO:0005178(integrin binding);GO:0005198(structural molecule activity);GO:0005509(calcium ion binding);GO:0005515(protein binding);GO:0005604(basement membrane);GO:0005634(nucleus);GO:0005635(nuclear envelope);GO:0005654(nucleoplasm);GO:0005737(cytoplasm);GO:0005783(endoplasmic reticulum);GO:0005789(endoplasmic reticulum membrane);GO:0005829(cytosol);GO:0005856(cytoskelet…	dystonin [Source:HGNC Symbol;Acc:HGNC:1090]
chr1	156637783	156641004	ENSG00000272068	AL365181	NA	novel transcript
chr5	72816312	72916733	ENSG00000083312	TNPO1	GO:0003723(RNA binding);GO:0005515(protein binding);GO:0005634(nucleus);GO:0005737(cytoplasm);GO:0005829(cytosol);GO:0005929(cilium);GO:0006606(protein import into nucleus);GO:0006886(intracellular protein transport);GO:0008139(nuclear localization sequence binding);GO:0008536(Ran GTPase binding);GO:0015031(protein transport);GO:0016032(viral process);GO:0035735(intraciliary transport involved in…	transportin 1 [Source:HGNC Symbol;Acc:HGNC:6401]
chr14	85530144	85654428	ENSG00000185070	FLRT2	GO:0003007(heart morphogenesis);GO:0005104(fibroblast growth factor receptor binding);GO:0005515(protein binding);GO:0005576(extracellular region);GO:0005615(extracellular space);GO:0005783(endoplasmic reticulum);GO:0005789(endoplasmic reticulum membrane);GO:0005886(plasma membrane);GO:0005887(integral component of plasma membrane);GO:0005911(cell-cell junction);GO:0005925(focal adhesion);GO:0007…	fibronectin leucine rich transmembrane protein 2 [Source:HGNC Symbol;Acc:HGNC:3761]
chr16	30985207	30989147	ENSG00000099377	HSD3B7	GO:0003854(3-beta-hydroxy-delta5-steroid dehydrogenase activity);GO:0005515(protein binding);GO:0005783(endoplasmic reticulum);GO:0005789(endoplasmic reticulum membrane);GO:0005811(lipid droplet);GO:0006694(steroid biosynthetic process);GO:0006699(bile acid biosynthetic process);GO:0016020(membrane);GO:0016021(integral component of membrane);GO:0016491(oxidoreductase activity);GO:0016616(oxidored…	hydroxy-delta-5-steroid dehydrogenase, 3 beta- and steroid delta-isomerase 7 [Source:HGNC Symbol;Acc:HGNC:18324]
chr10	69269984	69401884	ENSG00000156515	HK1	GO:0000166(nucleotide binding);GO:0001678(cellular glucose homeostasis);GO:0002376(immune system process);GO:0002720(positive regulation of cytokine production involved in immune response);GO:0003824(catalytic activity);GO:0004340(glucokinase activity);GO:0004396(hexokinase activity);GO:0005515(protein binding);GO:0005524(ATP binding);GO:0005536(glucose binding);GO:0005737(cytoplasm);GO:0005739(m…	hexokinase 1 [Source:HGNC Symbol;Acc:HGNC:4922]
chr6	32845209	32853978	ENSG00000168394	TAP1	GO:0000166(nucleotide binding);GO:0002250(adaptive immune response);GO:0002376(immune system process);GO:0002474(antigen processing and presentation of peptide antigen via MHC class I);GO:0002479(antigen processing and presentation of exogenous peptide antigen via MHC class I, TAP-dependent);GO:0005515(protein binding);GO:0005524(ATP binding);GO:0005783(endoplasmic reticulum);GO:0005789(endoplasm…	transporter 1, ATP binding cassette subfamily B member [Source:HGNC Symbol;Acc:HGNC:43]
chr2	233718736	233773300	ENSG00000244474	UGT1A4	GO:0005783(endoplasmic reticulum);GO:0005789(endoplasmic reticulum membrane);GO:0006789(bilirubin conjugation);GO:0008194(UDP-glycosyltransferase activity);GO:0015020(glucuronosyltransferase activity);GO:0016020(membrane);GO:0016021(integral component of membrane);GO:0016740(transferase activity);GO:0016757(transferase activity, transferring glycosyl groups);GO:0016758(transferase activity, trans…	UDP glucuronosyltransferase family 1 member A4 [Source:HGNC Symbol;Acc:HGNC:12536]
chr10	15102584	15168693	ENSG00000152465	NMT2	GO:0004379(glycylpeptide N-tetradecanoyltransferase activity);GO:0005515(protein binding);GO:0005737(cytoplasm);GO:0005794(Golgi apparatus);GO:0005829(cytosol);GO:0005886(plasma membrane);GO:0006499(N-terminal protein myristoylation);GO:0016020(membrane);GO:0016740(transferase activity);GO:0016746(transferase activity, transferring acyl groups);GO:0018008(N-terminal peptidyl-glycine N-myristoylat…	N-myristoyltransferase 2 [Source:HGNC Symbol;Acc:HGNC:7858]
chr1	225486835	225653142	ENSG00000154380	ENAH	GO:0003779(actin binding);GO:0005515(protein binding);GO:0005522(profilin binding);GO:0005737(cytoplasm);GO:0005829(cytosol);GO:0005856(cytoskeleton);GO:0005886(plasma membrane);GO:0005925(focal adhesion);GO:0007411(axon guidance);GO:0008154(actin polymerization or depolymerization);GO:0017124(SH3 domain binding);GO:0030027(lamellipodium);GO:0030054(cell junction);GO:0030175(filopodium);GO:004299…	ENAH actin regulator [Source:HGNC Symbol;Acc:HGNC:18271]
chr17	42609683	42615238	ENSG00000131462	TUBG1	GO:0000070(mitotic sister chromatid segregation);GO:0000086(G2/M transition of mitotic cell cycle);GO:0000166(nucleotide binding);GO:0000212(meiotic spindle organization);GO:0000226(microtubule cytoskeleton organization);GO:0000242(pericentriolar material);GO:0000278(mitotic cell cycle);GO:0000794(condensed nuclear chromosome);GO:0000930(gamma-tubulin complex);GO:0003924(GTPase activity);GO:00052…	tubulin gamma 1 [Source:HGNC Symbol;Acc:HGNC:12417]
chr12	39293228	39443390	ENSG00000139116	KIF21A	GO:0000166(nucleotide binding);GO:0003774(motor activity);GO:0003777(microtubule motor activity);GO:0005515(protein binding);GO:0005524(ATP binding);GO:0005737(cytoplasm);GO:0005829(cytosol);GO:0005856(cytoskeleton);GO:0005871(kinesin complex);GO:0005874(microtubule);GO:0005886(plasma membrane);GO:0007018(microtubule-based movement);GO:0008017(microtubule binding);GO:0016887(ATPase activity);GO:0…	kinesin family member 21A [Source:HGNC Symbol;Acc:HGNC:19349]
chr6	42929192	42939294	ENSG00000137161	CNPY3	GO:0002224(toll-like receptor signaling pathway);GO:0002376(immune system process);GO:0005102(signaling receptor binding);GO:0005515(protein binding);GO:0005783(endoplasmic reticulum);GO:0005788(endoplasmic reticulum lumen);GO:0045087(innate immune response);GO:0045087(innate immune response)	canopy FGF signaling regulator 3 [Source:HGNC Symbol;Acc:HGNC:11968]
chr17	74748628	74769353	ENSG00000109062	SLC9A3R1	GO:0001726(ruffle);GO:0002009(morphogenesis of an epithelium);GO:0003096(renal sodium ion transport);GO:0005102(signaling receptor binding);GO:0005515(protein binding);GO:0005737(cytoplasm);GO:0005886(plasma membrane);GO:0005902(microvillus);GO:0007009(plasma membrane organization);GO:0007097(nuclear migration);GO:0007191(adenylate cyclase-activating dopamine receptor signaling pathway);GO:000760…	SLC9A3 regulator 1 [Source:HGNC Symbol;Acc:HGNC:11075]
chr9	137299631	137302271	ENSG00000198435	NRARP	GO:0000122(negative regulation of transcription by RNA polymerase II);GO:0001569(branching involved in blood vessel morphogenesis);GO:0001938(positive regulation of endothelial cell proliferation);GO:0002040(sprouting angiogenesis);GO:0002043(blood vessel endothelial cell proliferation involved in sprouting angiogenesis);GO:0005515(protein binding);GO:0007219(Notch signaling pathway);GO:0007275(m…	NOTCH regulated ankyrin repeat protein [Source:HGNC Symbol;Acc:HGNC:33843]
chr11	62559603	62591531	ENSG00000255508	AP002990	GO:0003676(nucleic acid binding);GO:0003723(RNA binding);GO:0003730(mRNA 3'-UTR binding);GO:0004652(polynucleotide adenylyltransferase activity);GO:0005634(nucleus);GO:0006378(mRNA polyadenylation);GO:0016740(transferase activity);GO:0050265(RNA uridylyltransferase activity);GO:0050265(RNA uridylyltransferase activity)	novel protein
chr8	67173511	67343781	ENSG00000066777	ARFGEF1	GO:0000139(Golgi membrane);GO:0005085(guanyl-nucleotide exchange factor activity);GO:0005086(ARF guanyl-nucleotide exchange factor activity);GO:0005515(protein binding);GO:0005634(nucleus);GO:0005654(nucleoplasm);GO:0005730(nucleolus);GO:0005737(cytoplasm);GO:0005794(Golgi apparatus);GO:0005802(trans-Golgi network);GO:0005829(cytosol);GO:0006887(exocytosis);GO:0007030(Golgi organization);GO:00102…	ADP ribosylation factor guanine nucleotide exchange factor 1 [Source:HGNC Symbol;Acc:HGNC:15772]
chr20	34363241	34540748	ENSG00000078747	ITCH	GO:0000209(protein polyubiquitination);GO:0001558(regulation of cell growth);GO:0002376(immune system process);GO:0002669(positive regulation of T cell anergy);GO:0004842(ubiquitin-protein transferase activity);GO:0005515(protein binding);GO:0005634(nucleus);GO:0005654(nucleoplasm);GO:0005737(cytoplasm);GO:0005768(endosome);GO:0005769(early endosome);GO:0005829(cytosol);GO:0005886(plasma membrane…	itchy E3 ubiquitin protein ligase [Source:HGNC Symbol;Acc:HGNC:13890]
chr8	23841929	23854806	ENSG00000159167	STC1	GO:0001503(ossification);GO:0001886(endothelial cell morphogenesis);GO:0003421(growth plate cartilage axis specification);GO:0005179(hormone activity);GO:0005515(protein binding);GO:0005576(extracellular region);GO:0005615(extracellular space);GO:0005634(nucleus);GO:0005737(cytoplasm);GO:0006874(cellular calcium ion homeostasis);GO:0007165(signal transduction);GO:0007566(embryo implantation);GO:0…	stanniocalcin 1 [Source:HGNC Symbol;Acc:HGNC:11373]
chr15	84669538	84716460	ENSG00000140612	SEC11A	GO:0004252(serine-type endopeptidase activity);GO:0005515(protein binding);GO:0005783(endoplasmic reticulum);GO:0005787(signal peptidase complex);GO:0005789(endoplasmic reticulum membrane);GO:0006465(signal peptide processing);GO:0006508(proteolysis);GO:0008233(peptidase activity);GO:0008236(serine-type peptidase activity);GO:0016020(membrane);GO:0016021(integral component of membrane);GO:0016787…	SEC11 homolog A, signal peptidase complex subunit [Source:HGNC Symbol;Acc:HGNC:17718]
chr19	53864763	53876435	ENSG00000179820	MYADM	GO:0001726(ruffle);GO:0001933(negative regulation of protein phosphorylation);GO:0003674(molecular_function);GO:0005515(protein binding);GO:0005886(plasma membrane);GO:0005911(cell-cell junction);GO:0010629(negative regulation of gene expression);GO:0016020(membrane);GO:0016021(integral component of membrane);GO:0030335(positive regulation of cell migration);GO:0030837(negative regulation of acti…	myeloid associated differentiation marker [Source:HGNC Symbol;Acc:HGNC:7544]
chr17	40475828	40501623	ENSG00000131746	TNS4	GO:0003779(actin binding);GO:0005515(protein binding);GO:0005737(cytoplasm);GO:0005829(cytosol);GO:0005856(cytoskeleton);GO:0005925(focal adhesion);GO:0006915(apoptotic process);GO:0008104(protein localization);GO:0030054(cell junction);GO:0030054(cell junction)	tensin 4 [Source:HGNC Symbol;Acc:HGNC:24352]
chr16	19113932	19121629	ENSG00000205730	ITPRIPL2	GO:0016020(membrane);GO:0016021(integral component of membrane);GO:0016021(integral component of membrane)	ITPRIP like 2 [Source:HGNC Symbol;Acc:HGNC:27257]
chr13	110878540	110915069	ENSG00000088448	ANKRD10	GO:0005515(protein binding);GO:0005515(protein binding)	ankyrin repeat domain 10 [Source:HGNC Symbol;Acc:HGNC:20265]
chr15	99423769	99435160	ENSG00000259341	AC015660	NA	novel transcript
chr11	6612768	6619448	ENSG00000166340	TPP1	GO:0004175(endopeptidase activity);GO:0004252(serine-type endopeptidase activity);GO:0005515(protein binding);GO:0005764(lysosome);GO:0005794(Golgi apparatus);GO:0006508(proteolysis);GO:0006629(lipid metabolic process);GO:0007040(lysosome organization);GO:0007399(nervous system development);GO:0007417(central nervous system development);GO:0008233(peptidase activity);GO:0008236(serine-type peptid…	tripeptidyl peptidase 1 [Source:HGNC Symbol;Acc:HGNC:2073]
chr5	151437046	151492379	ENSG00000123643	SLC36A1	GO:0003333(amino acid transmembrane transport);GO:0005280(amino acid:proton symporter activity);GO:0005368(taurine transmembrane transporter activity);GO:0005515(protein binding);GO:0005764(lysosome);GO:0005765(lysosomal membrane);GO:0005783(endoplasmic reticulum);GO:0005886(plasma membrane);GO:0006811(ion transport);GO:0006865(amino acid transport);GO:0015078(proton transmembrane transporter act…	solute carrier family 36 member 1 [Source:HGNC Symbol;Acc:HGNC:18761]
chr5	65926475	66082549	ENSG00000112851	ERBIN	GO:0005102(signaling receptor binding);GO:0005176(ErbB-2 class receptor binding);GO:0005200(structural constituent of cytoskeleton);GO:0005515(protein binding);GO:0005604(basement membrane);GO:0005634(nucleus);GO:0005737(cytoplasm);GO:0005886(plasma membrane);GO:0006605(protein targeting);GO:0007155(cell adhesion);GO:0007165(signal transduction);GO:0007173(epidermal growth factor receptor signali…	erbb2 interacting protein [Source:HGNC Symbol;Acc:HGNC:15842]
chr9	5881596	6008482	ENSG00000183354	KIAA2026	GO:0005515(protein binding);GO:0005515(protein binding)	KIAA2026 [Source:HGNC Symbol;Acc:HGNC:23378]
X	123859724	123913976	ENSG00000101966	XIAP	GO:0004842(ubiquitin-protein transferase activity);GO:0004869(cysteine-type endopeptidase inhibitor activity);GO:0005515(protein binding);GO:0005634(nucleus);GO:0005654(nucleoplasm);GO:0005737(cytoplasm);GO:0005829(cytosol);GO:0005876(spindle microtubule);GO:0006915(apoptotic process);GO:0006974(cellular response to DNA damage stimulus);GO:0010466(negative regulation of peptidase activity);GO:001…	X-linked inhibitor of apoptosis [Source:HGNC Symbol;Acc:HGNC:592]
X	139726346	139945276	ENSG00000101974	ATP11C	GO:0000166(nucleotide binding);GO:0000287(magnesium ion binding);GO:0002329(pre-B cell differentiation);GO:0005515(protein binding);GO:0005524(ATP binding);GO:0005765(lysosomal membrane);GO:0005783(endoplasmic reticulum);GO:0005789(endoplasmic reticulum membrane);GO:0005802(trans-Golgi network);GO:0005886(plasma membrane);GO:0006869(lipid transport);GO:0015914(phospholipid transport);GO:0016020(m…	ATPase phospholipid transporting 11C [Source:HGNC Symbol;Acc:HGNC:13554]
chr3	42600655	42648735	ENSG00000114857	NKTR	GO:0000413(protein peptidyl-prolyl isomerization);GO:0003755(peptidyl-prolyl cis-trans isomerase activity);GO:0005634(nucleus);GO:0005737(cytoplasm);GO:0005886(plasma membrane);GO:0006457(protein folding);GO:0016018(cyclosporin A binding);GO:0016020(membrane);GO:0016853(isomerase activity);GO:0043231(intracellular membrane-bounded organelle);GO:0043231(intracellular membrane-bounded organelle)	natural killer cell triggering receptor [Source:HGNC Symbol;Acc:HGNC:7833]
chr5	74777574	74866966	ENSG00000198780	FAM169A	GO:0005515(protein binding);GO:0005634(nucleus);GO:0005635(nuclear envelope);GO:0005637(nuclear inner membrane);GO:0016020(membrane);GO:0016020(membrane)	family with sequence similarity 169 member A [Source:HGNC Symbol;Acc:HGNC:29138]
chr19	12806584	12813640	ENSG00000104889	RNASEH2A	GO:0003676(nucleic acid binding);GO:0003723(RNA binding);GO:0004518(nuclease activity);GO:0004519(endonuclease activity);GO:0004523(RNA-DNA hybrid ribonuclease activity);GO:0004540(ribonuclease activity);GO:0005634(nucleus);GO:0005654(nucleoplasm);GO:0005829(cytosol);GO:0006260(DNA replication);GO:0006298(mismatch repair);GO:0006401(RNA catabolic process);GO:0016070(RNA metabolic process);GO:0016…	ribonuclease H2 subunit A [Source:HGNC Symbol;Acc:HGNC:18518]
chr1	76074746	76634603	ENSG00000184005	ST6GALNAC3	GO:0000139(Golgi membrane);GO:0001574(ganglioside biosynthetic process);GO:0001665(alpha-N-acetylgalactosaminide alpha-2,6-sialyltransferase activity);GO:0005515(protein binding);GO:0005654(nucleoplasm);GO:0005794(Golgi apparatus);GO:0006486(protein glycosylation);GO:0006677(glycosylceramide metabolic process);GO:0006687(glycosphingolipid metabolic process);GO:0008373(sialyltransferase activity);…	ST6 N-acetylgalactosaminide alpha-2,6-sialyltransferase 3 [Source:HGNC Symbol;Acc:HGNC:19343]
chr20	47501887	47656877	ENSG00000124151	NCOA3	GO:0000790(nuclear chromatin);GO:0000981(DNA-binding transcription factor activity, RNA polymerase II-specific);GO:0000993(RNA polymerase II complex binding);GO:0003713(transcription coactivator activity);GO:0004402(histone acetyltransferase activity);GO:0005515(protein binding);GO:0005634(nucleus);GO:0005654(nucleoplasm);GO:0005737(cytoplasm);GO:0005829(cytosol);GO:0006355(regulation of transcri…	nuclear receptor coactivator 3 [Source:HGNC Symbol;Acc:HGNC:7670]
chr4	153466346	153636711	ENSG00000121210	TMEM131L	GO:0005737(cytoplasm);GO:0005783(endoplasmic reticulum);GO:0005886(plasma membrane);GO:0016020(membrane);GO:0016021(integral component of membrane);GO:0016055(Wnt signaling pathway);GO:0033088(negative regulation of immature T cell proliferation in thymus);GO:0090090(negative regulation of canonical Wnt signaling pathway);GO:0090090(negative regulation of canonical Wnt signaling pathway)	transmembrane 131 like [Source:HGNC Symbol;Acc:HGNC:29146]
chr13	113820549	113864076	ENSG00000183087	GAS6	GO:0001764(neuron migration);GO:0001786(phosphatidylserine binding);GO:0001934(positive regulation of protein phosphorylation);GO:0001961(positive regulation of cytokine-mediated signaling pathway);GO:0002576(platelet degranulation);GO:0003104(positive regulation of glomerular filtration);GO:0005102(signaling receptor binding);GO:0005509(calcium ion binding);GO:0005515(protein binding);GO:0005576…	growth arrest specific 6 [Source:HGNC Symbol;Acc:HGNC:4168]
chr20	5544439	5611006	ENSG00000125772	GPCPD1	GO:0005737(cytoplasm);GO:0005829(cytosol);GO:0006629(lipid metabolic process);GO:0007519(skeletal muscle tissue development);GO:0008081(phosphoric diester hydrolase activity);GO:0016787(hydrolase activity);GO:0030246(carbohydrate binding);GO:0046475(glycerophospholipid catabolic process);GO:0047389(glycerophosphocholine phosphodiesterase activity);GO:2001070(starch binding);GO:2001070(starch bind…	glycerophosphocholine phosphodiesterase 1 [Source:HGNC Symbol;Acc:HGNC:26957]
chr1	16685621	16686055	ENSG00000236698	EIF1AXP1	NA	EIF1AX pseudogene 1 [Source:HGNC Symbol;Acc:HGNC:19900]
chr3	99830141	100114513	ENSG00000168386	FILIP1L	GO:0003674(molecular_function);GO:0005634(nucleus);GO:0005737(cytoplasm);GO:0008150(biological_process);GO:0016020(membrane);GO:0016020(membrane)	filamin A interacting protein 1 like [Source:HGNC Symbol;Acc:HGNC:24589]
chr17	63849292	63864379	ENSG00000240280	TCAM1P	NA	testicular cell adhesion molecule 1, pseudogene [Source:HGNC Symbol;Acc:HGNC:30707]
chr2	69457997	69674349	ENSG00000115977	AAK1	GO:0000166(nucleotide binding);GO:0004672(protein kinase activity);GO:0004674(protein serine/threonine kinase activity);GO:0005112(Notch binding);GO:0005515(protein binding);GO:0005524(ATP binding);GO:0005737(cytoplasm);GO:0005829(cytosol);GO:0005886(plasma membrane);GO:0005905(clathrin-coated pit);GO:0006468(protein phosphorylation);GO:0006897(endocytosis);GO:0016020(membrane);GO:0016301(kinase …	AP2 associated kinase 1 [Source:HGNC Symbol;Acc:HGNC:19679]
chr8	23243637	23262000	ENSG00000147457	CHMP7	GO:0000785(chromatin);GO:0000815(ESCRT III complex);GO:0005515(protein binding);GO:0005634(nucleus);GO:0005635(nuclear envelope);GO:0005654(nucleoplasm);GO:0005737(cytoplasm);GO:0005771(multivesicular body);GO:0005829(cytosol);GO:0006900(vesicle budding from membrane);GO:0006997(nucleus organization);GO:0007034(vacuolar transport);GO:0007080(mitotic metaphase plate congression);GO:0010458(exit fr…	charged multivesicular body protein 7 [Source:HGNC Symbol;Acc:HGNC:28439]
chr4	15604381	15681679	ENSG00000118564	FBXL5	GO:0000151(ubiquitin ligase complex);GO:0000209(protein polyubiquitination);GO:0004842(ubiquitin-protein transferase activity);GO:0005506(iron ion binding);GO:0005515(protein binding);GO:0005737(cytoplasm);GO:0005829(cytosol);GO:0006511(ubiquitin-dependent protein catabolic process);GO:0006879(cellular iron ion homeostasis);GO:0016567(protein ubiquitination);GO:0019005(SCF ubiquitin ligase comple…	F-box and leucine rich repeat protein 5 [Source:HGNC Symbol;Acc:HGNC:13602]
chr17	4556927	4560818	ENSG00000167741	GGT6	GO:0003674(molecular_function);GO:0005515(protein binding);GO:0006508(proteolysis);GO:0006749(glutathione metabolic process);GO:0006750(glutathione biosynthetic process);GO:0008150(biological_process);GO:0016020(membrane);GO:0016021(integral component of membrane);GO:0016740(transferase activity);GO:0016746(transferase activity, transferring acyl groups);GO:0016787(hydrolase activity);GO:0036374(…	gamma-glutamyltransferase 6 [Source:HGNC Symbol;Acc:HGNC:26891]
chr8	13083361	13604610	ENSG00000164741	DLC1	GO:0001843(neural tube closure);GO:0003007(heart morphogenesis);GO:0005096(GTPase activator activity);GO:0005515(protein binding);GO:0005634(nucleus);GO:0005737(cytoplasm);GO:0005829(cytosol);GO:0005901(caveola);GO:0005925(focal adhesion);GO:0006915(apoptotic process);GO:0006919(activation of cysteine-type endopeptidase activity involved in apoptotic process);GO:0007165(signal transduction);GO:00…	DLC1 Rho GTPase activating protein [Source:HGNC Symbol;Acc:HGNC:2897]
chr4	156760454	156971799	ENSG00000145431	PDGFC	GO:0000139(Golgi membrane);GO:0005161(platelet-derived growth factor receptor binding);GO:0005515(protein binding);GO:0005576(extracellular region);GO:0005615(extracellular space);GO:0005634(nucleus);GO:0005737(cytoplasm);GO:0005788(endoplasmic reticulum lumen);GO:0005829(cytosol);GO:0005886(plasma membrane);GO:0007171(activation of transmembrane receptor protein tyrosine kinase activity);GO:0007…	platelet derived growth factor C [Source:HGNC Symbol;Acc:HGNC:8801]
chr1	6412418	6424670	ENSG00000069812	HES2	GO:0000122(negative regulation of transcription by RNA polymerase II);GO:0000790(nuclear chromatin);GO:0000977(RNA polymerase II regulatory region sequence-specific DNA binding);GO:0000978(RNA polymerase II cis-regulatory region sequence-specific DNA binding);GO:0000981(DNA-binding transcription factor activity, RNA polymerase II-specific);GO:0001227(DNA-binding transcription repressor activity, …	hes family bHLH transcription factor 2 [Source:HGNC Symbol;Acc:HGNC:16005]
chr12	79773563	79935460	ENSG00000058272	PPP1R12A	GO:0000086(G2/M transition of mitotic cell cycle);GO:0000278(mitotic cell cycle);GO:0000776(kinetochore);GO:0004857(enzyme inhibitor activity);GO:0005515(protein binding);GO:0005654(nucleoplasm);GO:0005730(nucleolus);GO:0005737(cytoplasm);GO:0005813(centrosome);GO:0005829(cytosol);GO:0005856(cytoskeleton);GO:0005886(plasma membrane);GO:0005925(focal adhesion);GO:0006470(protein dephosphorylation)…	protein phosphatase 1 regulatory subunit 12A [Source:HGNC Symbol;Acc:HGNC:7618]
chr2	229763837	229923239	ENSG00000153827	TRIP12	GO:0000209(protein polyubiquitination);GO:0004842(ubiquitin-protein transferase activity);GO:0005515(protein binding);GO:0005634(nucleus);GO:0005654(nucleoplasm);GO:0005829(cytosol);GO:0006281(DNA repair);GO:0006511(ubiquitin-dependent protein catabolic process);GO:0006974(cellular response to DNA damage stimulus);GO:0008270(zinc ion binding);GO:0016567(protein ubiquitination);GO:0016607(nuclear …	thyroid hormone receptor interactor 12 [Source:HGNC Symbol;Acc:HGNC:12306]
chr13	51930436	52012125	ENSG00000123191	ATP7B	GO:0000139(Golgi membrane);GO:0000166(nucleotide binding);GO:0005375(copper ion transmembrane transporter activity);GO:0005507(copper ion binding);GO:0005515(protein binding);GO:0005524(ATP binding);GO:0005737(cytoplasm);GO:0005739(mitochondrion);GO:0005768(endosome);GO:0005770(late endosome);GO:0005794(Golgi apparatus);GO:0005802(trans-Golgi network);GO:0005887(integral component of plasma membr…	ATPase copper transporting beta [Source:HGNC Symbol;Acc:HGNC:870]
chr1	197084127	197146694	ENSG00000066279	ASPM	GO:0000922(spindle pole);GO:0001764(neuron migration);GO:0002052(positive regulation of neuroblast proliferation);GO:0005515(protein binding);GO:0005516(calmodulin binding);GO:0005634(nucleus);GO:0005737(cytoplasm);GO:0005813(centrosome);GO:0005819(spindle);GO:0005856(cytoskeleton);GO:0005874(microtubule);GO:0007049(cell cycle);GO:0007051(spindle organization);GO:0007283(spermatogenesis);GO:00074…	assembly factor for spindle microtubules [Source:HGNC Symbol;Acc:HGNC:19048]
chr4	99896248	99946618	ENSG00000164031	DNAJB14	GO:0005634(nucleus);GO:0005783(endoplasmic reticulum);GO:0005789(endoplasmic reticulum membrane);GO:0016020(membrane);GO:0016021(integral component of membrane);GO:0016032(viral process);GO:0030433(ubiquitin-dependent ERAD pathway);GO:0030544(Hsp70 protein binding);GO:0031965(nuclear membrane);GO:0034622(cellular protein-containing complex assembly);GO:0051085(chaperone cofactor-dependent protein…	DnaJ heat shock protein family (Hsp40) member B14 [Source:HGNC Symbol;Acc:HGNC:25881]
chr7	93885396	93890753	ENSG00000105825	TFPI2	GO:0004867(serine-type endopeptidase inhibitor activity);GO:0005201(extracellular matrix structural constituent);GO:0005576(extracellular region);GO:0005615(extracellular space);GO:0007596(blood coagulation);GO:0007599(hemostasis);GO:0010466(negative regulation of peptidase activity);GO:0010951(negative regulation of endopeptidase activity);GO:0030414(peptidase inhibitor activity);GO:0031012(extr…	tissue factor pathway inhibitor 2 [Source:HGNC Symbol;Acc:HGNC:11761]
chr12	113422380	113438276	ENSG00000139410	SDSL	GO:0003674(molecular_function);GO:0003941(L-serine ammonia-lyase activity);GO:0004794(L-threonine ammonia-lyase activity);GO:0005829(cytosol);GO:0006520(cellular amino acid metabolic process);GO:0006566(threonine metabolic process);GO:0006567(threonine catabolic process);GO:0008150(biological_process);GO:0009097(isoleucine biosynthetic process);GO:0016829(lyase activity);GO:0019518(L-threonine ca…	serine dehydratase like [Source:HGNC Symbol;Acc:HGNC:30404]
chr10	128096659	128126423	ENSG00000148773	MKI67	GO:0000166(nucleotide binding);GO:0000793(condensed chromosome);GO:0003677(DNA binding);GO:0003723(RNA binding);GO:0005515(protein binding);GO:0005524(ATP binding);GO:0005634(nucleus);GO:0005654(nucleoplasm);GO:0005694(chromosome);GO:0005730(nucleolus);GO:0007049(cell cycle);GO:0007088(regulation of mitotic nuclear division);GO:0008022(protein C-terminus binding);GO:0008283(cell population prolif…	marker of proliferation Ki-67 [Source:HGNC Symbol;Acc:HGNC:7107]
chr11	90200429	90223077	ENSG00000110172	CHORDC1	GO:0005515(protein binding);GO:0005524(ATP binding);GO:0005575(cellular_component);GO:0008270(zinc ion binding);GO:0010824(regulation of centrosome duplication);GO:0043531(ADP binding);GO:0046872(metal ion binding);GO:0051298(centrosome duplication);GO:0051879(Hsp90 protein binding);GO:0061077(chaperone-mediated protein folding);GO:1900034(regulation of cellular response to heat);GO:2000299(negat…	cysteine and histidine rich domain containing 1 [Source:HGNC Symbol;Acc:HGNC:14525]
chr8	18527303	19084730	ENSG00000156011	PSD3	GO:0005085(guanyl-nucleotide exchange factor activity);GO:0005086(ARF guanyl-nucleotide exchange factor activity);GO:0005515(protein binding);GO:0005543(phospholipid binding);GO:0005886(plasma membrane);GO:0014069(postsynaptic density);GO:0016020(membrane);GO:0030054(cell junction);GO:0032012(regulation of ARF protein signal transduction);GO:0032587(ruffle membrane);GO:0042995(cell projection);GO…	pleckstrin and Sec7 domain containing 3 [Source:HGNC Symbol;Acc:HGNC:19093]
chr8	116845934	116874776	ENSG00000164754	RAD21	GO:0000775(chromosome, centromeric region);GO:0000785(chromatin);GO:0000794(condensed nuclear chromosome);GO:0000798(nuclear cohesin complex);GO:0000922(spindle pole);GO:0003682(chromatin binding);GO:0005515(protein binding);GO:0005634(nucleus);GO:0005654(nucleoplasm);GO:0005694(chromosome);GO:0005737(cytoplasm);GO:0005829(cytosol);GO:0005856(cytoskeleton);GO:0006281(DNA repair);GO:0006302(double…	RAD21 cohesin complex component [Source:HGNC Symbol;Acc:HGNC:9811]
chr2	159003975	159004320	ENSG00000213189	BTF3L4P2	NA	basic transcription factor 3 like 4 pseudogene 2 [Source:HGNC Symbol;Acc:HGNC:39646]
chr1	107140007	107483458	ENSG00000162631	NTNG1	GO:0005515(protein binding);GO:0005576(extracellular region);GO:0005886(plasma membrane);GO:0007275(multicellular organism development);GO:0007399(nervous system development);GO:0007409(axonogenesis);GO:0009887(animal organ morphogenesis);GO:0009888(tissue development);GO:0010975(regulation of neuron projection development);GO:0016020(membrane);GO:0016477(cell migration);GO:0030154(cell different…	netrin G1 [Source:HGNC Symbol;Acc:HGNC:23319]
chr14	61695513	61748259	ENSG00000100644	HIF1A	GO:0000790(nuclear chromatin);GO:0000977(RNA polymerase II regulatory region sequence-specific DNA binding);GO:0000978(RNA polymerase II cis-regulatory region sequence-specific DNA binding);GO:0000981(DNA-binding transcription factor activity, RNA polymerase II-specific);GO:0001228(DNA-binding transcription activator activity, RNA polymerase II-specific);GO:0001525(angiogenesis);GO:0001568(blood …	hypoxia inducible factor 1 subunit alpha [Source:HGNC Symbol;Acc:HGNC:4910]
chr6	143940300	144064599	ENSG00000118495	PLAGL1	GO:0000977(RNA polymerase II regulatory region sequence-specific DNA binding);GO:0000978(RNA polymerase II cis-regulatory region sequence-specific DNA binding);GO:0001228(DNA-binding transcription activator activity, RNA polymerase II-specific);GO:0003676(nucleic acid binding);GO:0003677(DNA binding);GO:0005515(protein binding);GO:0005634(nucleus);GO:0005654(nucleoplasm);GO:0005794(Golgi apparatu…	PLAG1 like zinc finger 1 [Source:HGNC Symbol;Acc:HGNC:9046]
chr16	69118010	69132588	ENSG00000168802	CHTF8	GO:0003677(DNA binding);GO:0003689(DNA clamp loader activity);GO:0005634(nucleus);GO:0006260(DNA replication);GO:0007049(cell cycle);GO:0007064(mitotic sister chromatid cohesion);GO:0017116(single-stranded DNA helicase activity);GO:0031390(Ctf18 RFC-like complex);GO:0032508(DNA duplex unwinding);GO:1900264(positive regulation of DNA-directed DNA polymerase activity);GO:1900264(positive regulation…	chromosome transmission fidelity factor 8 [Source:HGNC Symbol;Acc:HGNC:24353]
chr18	2655726	2805017	ENSG00000101596	SMCHD1	GO:0000784(nuclear chromosome, telomeric region);GO:0001740(Barr body);GO:0003677(DNA binding);GO:0005515(protein binding);GO:0005524(ATP binding);GO:0005694(chromosome);GO:0006281(DNA repair);GO:0006302(double-strand break repair);GO:0006325(chromatin organization);GO:0006974(cellular response to DNA damage stimulus);GO:0009048(dosage compensation by inactivation of X chromosome);GO:0016787(hydr…	structural maintenance of chromosomes flexible hinge domain containing 1 [Source:HGNC Symbol;Acc:HGNC:29090]
chr2	55287842	55419895	ENSG00000115355	CCDC88A	GO:0001932(regulation of protein phosphorylation);GO:0001965(G-protein alpha-subunit binding);GO:0003779(actin binding);GO:0005080(protein kinase C binding);GO:0005085(guanyl-nucleotide exchange factor activity);GO:0005092(GDP-dissociation inhibitor activity);GO:0005154(epidermal growth factor receptor binding);GO:0005158(insulin receptor binding);GO:0005515(protein binding);GO:0005737(cytoplasm)…	coiled-coil domain containing 88A [Source:HGNC Symbol;Acc:HGNC:25523]
chr1	93885199	93909456	ENSG00000023909	GCLM	GO:0004357(glutamate-cysteine ligase activity);GO:0005515(protein binding);GO:0005829(cytosol);GO:0006534(cysteine metabolic process);GO:0006536(glutamate metabolic process);GO:0006749(glutathione metabolic process);GO:0006750(glutathione biosynthetic process);GO:0006979(response to oxidative stress);GO:0007568(aging);GO:0007584(response to nutrient);GO:0008637(apoptotic mitochondrial changes);GO…	glutamate-cysteine ligase modifier subunit [Source:HGNC Symbol;Acc:HGNC:4312]
chr12	22625075	22690665	ENSG00000139163	ETNK1	GO:0000166(nucleotide binding);GO:0004305(ethanolamine kinase activity);GO:0005515(protein binding);GO:0005524(ATP binding);GO:0005654(nucleoplasm);GO:0005737(cytoplasm);GO:0005829(cytosol);GO:0005886(plasma membrane);GO:0006629(lipid metabolic process);GO:0006646(phosphatidylethanolamine biosynthetic process);GO:0008654(phospholipid biosynthetic process);GO:0016020(membrane);GO:0016301(kinase ac…	ethanolamine kinase 1 [Source:HGNC Symbol;Acc:HGNC:24649]
chr4	6320578	6563600	ENSG00000074211	PPP2R2C	GO:0000159(protein phosphatase type 2A complex);GO:0005515(protein binding);GO:0005829(cytosol);GO:0019888(protein phosphatase regulator activity);GO:0043666(regulation of phosphoprotein phosphatase activity);GO:0070262(peptidyl-serine dephosphorylation);GO:0070262(peptidyl-serine dephosphorylation)	protein phosphatase 2 regulatory subunit Bgamma [Source:HGNC Symbol;Acc:HGNC:9306]
chr1	43933320	43937240	ENSG00000117407	ARTN	GO:0000165(MAPK cascade);GO:0005102(signaling receptor binding);GO:0005515(protein binding);GO:0005576(extracellular region);GO:0005615(extracellular space);GO:0007165(signal transduction);GO:0007405(neuroblast proliferation);GO:0007411(axon guidance);GO:0007422(peripheral nervous system development);GO:0008083(growth factor activity);GO:0030116(glial cell-derived neurotrophic factor receptor bin…	artemin [Source:HGNC Symbol;Acc:HGNC:727]
chr15	43870761	44195271	ENSG00000171877	FRMD5	GO:0005178(integrin binding);GO:0005515(protein binding);GO:0005856(cytoskeleton);GO:0005912(adherens junction);GO:0008092(cytoskeletal protein binding);GO:0016020(membrane);GO:0016021(integral component of membrane);GO:0019901(protein kinase binding);GO:0030054(cell junction);GO:0030334(regulation of cell migration);GO:0031032(actomyosin structure organization);GO:0045785(positive regulation of …	FERM domain containing 5 [Source:HGNC Symbol;Acc:HGNC:28214]
chr10	4963253	4983283	ENSG00000187134	AKR1C1	GO:0001523(retinoid metabolic process);GO:0004032(alditol:NADP+ 1-oxidoreductase activity);GO:0004033(aldo-keto reductase (NADP) activity);GO:0005496(steroid binding);GO:0005515(protein binding);GO:0005737(cytoplasm);GO:0005829(cytosol);GO:0006693(prostaglandin metabolic process);GO:0006805(xenobiotic metabolic process);GO:0007586(digestion);GO:0008106(alcohol dehydrogenase (NADP+) activity);GO:0…	aldo-keto reductase family 1 member C1 [Source:HGNC Symbol;Acc:HGNC:384]
chr5	134758771	134855133	ENSG00000145833	DDX46	GO:0000166(nucleotide binding);GO:0000398(mRNA splicing, via spliceosome);GO:0001650(fibrillar center);GO:0003676(nucleic acid binding);GO:0003723(RNA binding);GO:0003724(RNA helicase activity);GO:0004386(helicase activity);GO:0005524(ATP binding);GO:0005634(nucleus);GO:0005654(nucleoplasm);GO:0006397(mRNA processing);GO:0008380(RNA splicing);GO:0015030(Cajal body);GO:0016020(membrane);GO:0016607…	DEAD-box helicase 46 [Source:HGNC Symbol;Acc:HGNC:18681]
chr3	107522936	107811339	ENSG00000114439	BBX	GO:0000122(negative regulation of transcription by RNA polymerase II);GO:0000790(nuclear chromatin);GO:0000981(DNA-binding transcription factor activity, RNA polymerase II-specific);GO:0003677(DNA binding);GO:0005634(nucleus);GO:0005654(nucleoplasm);GO:0005829(cytosol);GO:0060348(bone development);GO:1990837(sequence-specific double-stranded DNA binding);GO:1990837(sequence-specific double-strand…	BBX high mobility group box domain containing [Source:HGNC Symbol;Acc:HGNC:14422]
chr16	2088708	2135898	ENSG00000008710	PKD1	GO:0000139(Golgi membrane);GO:0001502(cartilage condensation);GO:0001568(blood vessel development);GO:0001701(in utero embryonic development);GO:0001822(kidney development);GO:0001889(liver development);GO:0001892(embryonic placenta development);GO:0002133(polycystin complex);GO:0005261(cation channel activity);GO:0005262(calcium channel activity);GO:0005515(protein binding);GO:0005634(nucleus);G…	polycystin 1, transient receptor potential channel interacting [Source:HGNC Symbol;Acc:HGNC:9008]
chr3	22381819	22382929	ENSG00000132967	HMGB1P5	NA	high mobility group box 1 pseudogene 5 [Source:HGNC Symbol;Acc:HGNC:4997]
chr10	22321099	22331484	ENSG00000168283	BMI1	GO:0000122(negative regulation of transcription by RNA polymerase II);GO:0000151(ubiquitin ligase complex);GO:0005515(protein binding);GO:0005634(nucleus);GO:0005654(nucleoplasm);GO:0005737(cytoplasm);GO:0005829(cytosol);GO:0006325(chromatin organization);GO:0006342(chromatin silencing);GO:0007379(segment specification);GO:0008270(zinc ion binding);GO:0010468(regulation of gene expression);GO:001…	BMI1 proto-oncogene, polycomb ring finger [Source:HGNC Symbol;Acc:HGNC:1066]
chr5	65148738	65481920	ENSG00000049192	ADAMTS6	GO:0001822(kidney development);GO:0003279(cardiac septum development);GO:0004222(metalloendopeptidase activity);GO:0005576(extracellular region);GO:0006508(proteolysis);GO:0007507(heart development);GO:0008233(peptidase activity);GO:0008237(metallopeptidase activity);GO:0016787(hydrolase activity);GO:0030198(extracellular matrix organization);GO:0031012(extracellular matrix);GO:0035904(aorta deve…	ADAM metallopeptidase with thrombospondin type 1 motif 6 [Source:HGNC Symbol;Acc:HGNC:222]
chr4	143513702	143557486	ENSG00000153147	SMARCA5	GO:0000166(nucleotide binding);GO:0000183(chromatin silencing at rDNA);GO:0000793(condensed chromosome);GO:0001650(fibrillar center);GO:0003676(nucleic acid binding);GO:0003677(DNA binding);GO:0004386(helicase activity);GO:0005515(protein binding);GO:0005524(ATP binding);GO:0005634(nucleus);GO:0005654(nucleoplasm);GO:0005677(chromatin silencing complex);GO:0006325(chromatin organization);GO:00063…	SWI/SNF related, matrix associated, actin dependent regulator of chromatin, subfamily a, member 5 [Source:HGNC Symbol;Acc:HGNC:11101]
chr12	57516588	57521737	ENSG00000175197	DDIT3	GO:0000122(negative regulation of transcription by RNA polymerase II);GO:0000790(nuclear chromatin);GO:0000976(transcription regulatory region sequence-specific DNA binding);GO:0000978(RNA polymerase II cis-regulatory region sequence-specific DNA binding);GO:0000981(DNA-binding transcription factor activity, RNA polymerase II-specific);GO:0001228(DNA-binding transcription activator activity, RNA …	DNA damage inducible transcript 3 [Source:HGNC Symbol;Acc:HGNC:2726]
chr3	49162535	49166331	ENSG00000177352	CCDC71	NA	coiled-coil domain containing 71 [Source:HGNC Symbol;Acc:HGNC:25760]
chr12	6942978	6946003	ENSG00000111678	C12orf57	GO:0003674(molecular_function);GO:0005515(protein binding);GO:0005737(cytoplasm);GO:0009791(post-embryonic development);GO:0014819(regulation of skeletal muscle contraction);GO:0016607(nuclear speck);GO:0021540(corpus callosum morphogenesis);GO:0021678(third ventricle development);GO:0036343(psychomotor behavior);GO:0048593(camera-type eye morphogenesis);GO:0050890(cognition);GO:0050890(cognition)	chromosome 12 open reading frame 57 [Source:HGNC Symbol;Acc:HGNC:29521]
chr3	183253253	183298504	ENSG00000176597	B3GNT5	GO:0000139(Golgi membrane);GO:0005515(protein binding);GO:0005794(Golgi apparatus);GO:0006486(protein glycosylation);GO:0007275(multicellular organism development);GO:0007417(central nervous system development);GO:0007420(brain development);GO:0008375(acetylglucosaminyltransferase activity);GO:0008376(acetylgalactosaminyltransferase activity);GO:0008457(beta-galactosyl-N-acetylglucosaminylgalacto…	UDP-GlcNAc:betaGal beta-1,3-N-acetylglucosaminyltransferase 5 [Source:HGNC Symbol;Acc:HGNC:15684]
chr19	6583183	6604103	ENSG00000125726	CD70	GO:0002020(protease binding);GO:0002456(T cell mediated immunity);GO:0005102(signaling receptor binding);GO:0005125(cytokine activity);GO:0005164(tumor necrosis factor receptor binding);GO:0005515(protein binding);GO:0005615(extracellular space);GO:0005886(plasma membrane);GO:0005887(integral component of plasma membrane);GO:0006955(immune response);GO:0007165(signal transduction);GO:0007267(cell…	CD70 molecule [Source:HGNC Symbol;Acc:HGNC:11937]
chr11	95089846	95132645	ENSG00000149218	ENDOD1	GO:0002576(platelet degranulation);GO:0003676(nucleic acid binding);GO:0004518(nuclease activity);GO:0004519(endonuclease activity);GO:0005515(protein binding);GO:0005576(extracellular region);GO:0005829(cytosol);GO:0016020(membrane);GO:0016787(hydrolase activity);GO:0046872(metal ion binding);GO:0070062(extracellular exosome);GO:0090305(nucleic acid phosphodiester bond hydrolysis)	endonuclease domain containing 1 [Source:HGNC Symbol;Acc:HGNC:29129]
chr14	70907405	71115382	ENSG00000100731	PCNX1	GO:0016020(membrane);GO:0016021(integral component of membrane);GO:0016021(integral component of membrane)	pecanex 1 [Source:HGNC Symbol;Acc:HGNC:19740]
chr19	4903080	4962154	ENSG00000276043	UHRF1	GO:0000122(negative regulation of transcription by RNA polymerase II);GO:0000790(nuclear chromatin);GO:0000791(euchromatin);GO:0000792(heterochromatin);GO:0000987(cis-regulatory region sequence-specific DNA binding);GO:0003677(DNA binding);GO:0004842(ubiquitin-protein transferase activity);GO:0005515(protein binding);GO:0005634(nucleus);GO:0005654(nucleoplasm);GO:0005657(replication fork);GO:0005…	ubiquitin like with PHD and ring finger domains 1 [Source:HGNC Symbol;Acc:HGNC:12556]
chr14	64535905	64546173	ENSG00000126803	HSPA2	GO:0000166(nucleotide binding);GO:0000795(synaptonemal complex);GO:0001673(male germ cell nucleus);GO:0001934(positive regulation of protein phosphorylation);GO:0005515(protein binding);GO:0005524(ATP binding);GO:0005634(nucleus);GO:0005737(cytoplasm);GO:0005819(spindle);GO:0005829(cytosol);GO:0005856(cytoskeleton);GO:0005886(plasma membrane);GO:0006986(response to unfolded protein);GO:0007140(ma…	heat shock protein family A (Hsp70) member 2 [Source:HGNC Symbol;Acc:HGNC:5235]
chr10	1177313	1737525	ENSG00000185736	ADARB2	GO:0003723(RNA binding);GO:0003725(double-stranded RNA binding);GO:0003726(double-stranded RNA adenosine deaminase activity);GO:0003727(single-stranded RNA binding);GO:0004000(adenosine deaminase activity);GO:0005634(nucleus);GO:0005730(nucleolus);GO:0005737(cytoplasm);GO:0006382(adenosine to inosine editing);GO:0006396(RNA processing);GO:0006397(mRNA processing);GO:0008251(tRNA-specific adenosin…	adenosine deaminase RNA specific B2 (inactive) [Source:HGNC Symbol;Acc:HGNC:227]
chr3	111070071	111275563	ENSG00000177707	NECTIN3	GO:0002089(lens morphogenesis in camera-type eye);GO:0005515(protein binding);GO:0005886(plasma membrane);GO:0005911(cell-cell junction);GO:0005912(adherens junction);GO:0007155(cell adhesion);GO:0007156(homophilic cell adhesion via plasma membrane adhesion molecules);GO:0007157(heterophilic cell-cell adhesion via plasma membrane cell adhesion molecules);GO:0007286(spermatid development);GO:00095…	nectin cell adhesion molecule 3 [Source:HGNC Symbol;Acc:HGNC:17664]
chr9	6413151	6507054	ENSG00000147854	UHRF2	GO:0003677(DNA binding);GO:0004842(ubiquitin-protein transferase activity);GO:0005515(protein binding);GO:0005634(nucleus);GO:0005654(nucleoplasm);GO:0005720(nuclear heterochromatin);GO:0007049(cell cycle);GO:0010216(maintenance of DNA methylation);GO:0016567(protein ubiquitination);GO:0016740(transferase activity);GO:0030154(cell differentiation);GO:0042393(histone binding);GO:0046872(metal ion …	ubiquitin like with PHD and ring finger domains 2 [Source:HGNC Symbol;Acc:HGNC:12557]
chr8	70109782	70403808	ENSG00000140396	NCOA2	GO:0000122(negative regulation of transcription by RNA polymerase II);GO:0000790(nuclear chromatin);GO:0000978(RNA polymerase II cis-regulatory region sequence-specific DNA binding);GO:0000981(DNA-binding transcription factor activity, RNA polymerase II-specific);GO:0001162(RNA polymerase II intronic transcription regulatory region sequence-specific DNA binding);GO:0003682(chromatin binding);GO:0…	nuclear receptor coactivator 2 [Source:HGNC Symbol;Acc:HGNC:7669]
chr9	70384597	70414624	ENSG00000119138	KLF9	GO:0000790(nuclear chromatin);GO:0000976(transcription regulatory region sequence-specific DNA binding);GO:0000981(DNA-binding transcription factor activity, RNA polymerase II-specific);GO:0003676(nucleic acid binding);GO:0003677(DNA binding);GO:0003700(DNA-binding transcription factor activity);GO:0005634(nucleus);GO:0005654(nucleoplasm);GO:0005829(cytosol);GO:0005886(plasma membrane);GO:0006357…	Kruppel like factor 9 [Source:HGNC Symbol;Acc:HGNC:1123]
chr20	9068763	9481242	ENSG00000101333	PLCB4	GO:0004435(phosphatidylinositol phospholipase C activity);GO:0004629(phospholipase C activity);GO:0005509(calcium ion binding);GO:0005515(protein binding);GO:0005634(nucleus);GO:0005790(smooth endoplasmic reticulum);GO:0005829(cytosol);GO:0006629(lipid metabolic process);GO:0007165(signal transduction);GO:0007186(G protein-coupled receptor signaling pathway);GO:0008081(phosphoric diester hydrolas…	phospholipase C beta 4 [Source:HGNC Symbol;Acc:HGNC:9059]
chr6	163414000	163578592	ENSG00000112531	QKI	GO:0000381(regulation of alternative mRNA splicing, via spliceosome);GO:0001570(vasculogenesis);GO:0003676(nucleic acid binding);GO:0003723(RNA binding);GO:0003729(mRNA binding);GO:0005515(protein binding);GO:0005634(nucleus);GO:0005737(cytoplasm);GO:0006397(mRNA processing);GO:0006417(regulation of translation);GO:0007275(multicellular organism development);GO:0007286(spermatid development);GO:0…	QKI, KH domain containing RNA binding [Source:HGNC Symbol;Acc:HGNC:21100]
chr20	33675477	33686385	ENSG00000101412	E2F1	GO:0000077(DNA damage checkpoint);GO:0000083(regulation of transcription involved in G1/S transition of mitotic cell cycle);GO:0000122(negative regulation of transcription by RNA polymerase II);GO:0000790(nuclear chromatin);GO:0000976(transcription regulatory region sequence-specific DNA binding);GO:0000981(DNA-binding transcription factor activity, RNA polymerase II-specific);GO:0000987(cis-regu…	E2F transcription factor 1 [Source:HGNC Symbol;Acc:HGNC:3113]
chr2	108719482	108785809	ENSG00000153201	RANBP2	GO:0000413(protein peptidyl-prolyl isomerization);GO:0001975(response to amphetamine);GO:0003723(RNA binding);GO:0003755(peptidyl-prolyl cis-trans isomerase activity);GO:0005096(GTPase activator activity);GO:0005515(protein binding);GO:0005634(nucleus);GO:0005635(nuclear envelope);GO:0005642(annulate lamellae);GO:0005643(nuclear pore);GO:0005737(cytoplasm);GO:0005739(mitochondrion);GO:0005829(cyt…	RAN binding protein 2 [Source:HGNC Symbol;Acc:HGNC:9848]
chr1	24745382	24844321	ENSG00000169504	CLIC4	GO:0001525(angiogenesis);GO:0001886(endothelial cell morphogenesis);GO:0005244(voltage-gated ion channel activity);GO:0005254(chloride channel activity);GO:0005515(protein binding);GO:0005622(intracellular);GO:0005634(nucleus);GO:0005737(cytoplasm);GO:0005739(mitochondrion);GO:0005813(centrosome);GO:0005815(microtubule organizing center);GO:0005829(cytosol);GO:0005856(cytoskeleton);GO:0005886(pla…	chloride intracellular channel 4 [Source:HGNC Symbol;Acc:HGNC:13518]
chr11	120336413	120489937	ENSG00000196914	ARHGEF12	GO:0001664(G protein-coupled receptor binding);GO:0005085(guanyl-nucleotide exchange factor activity);GO:0005089(Rho guanyl-nucleotide exchange factor activity);GO:0005096(GTPase activator activity);GO:0005515(protein binding);GO:0005737(cytoplasm);GO:0005829(cytosol);GO:0007186(G protein-coupled receptor signaling pathway);GO:0007266(Rho protein signal transduction);GO:0016020(membrane);GO:00355…	Rho guanine nucleotide exchange factor 12 [Source:HGNC Symbol;Acc:HGNC:14193]
chr12	95473520	95515839	ENSG00000111142	METAP2	GO:0003723(RNA binding);GO:0004177(aminopeptidase activity);GO:0005737(cytoplasm);GO:0005829(cytosol);GO:0005886(plasma membrane);GO:0006508(proteolysis);GO:0008233(peptidase activity);GO:0008235(metalloexopeptidase activity);GO:0016485(protein processing);GO:0016787(hydrolase activity);GO:0018206(peptidyl-methionine modification);GO:0022400(regulation of rhodopsin mediated signaling pathway);GO:…	methionyl aminopeptidase 2 [Source:HGNC Symbol;Acc:HGNC:16672]
chr1	173931084	174022357	ENSG00000135870	RC3H1	GO:0000209(protein polyubiquitination);GO:0000288(nuclear-transcribed mRNA catabolic process, deadenylation-dependent decay);GO:0000932(P-body);GO:0000956(nuclear-transcribed mRNA catabolic process);GO:0001782(B cell homeostasis);GO:0002634(regulation of germinal center formation);GO:0002635(negative regulation of germinal center formation);GO:0003723(RNA binding);GO:0003725(double-stranded RNA b…	ring finger and CCCH-type domains 1 [Source:HGNC Symbol;Acc:HGNC:29434]
chr14	24146683	24160660	ENSG00000092098	RNF31	GO:0000209(protein polyubiquitination);GO:0004842(ubiquitin-protein transferase activity);GO:0005515(protein binding);GO:0005737(cytoplasm);GO:0005829(cytosol);GO:0007249(I-kappaB kinase/NF-kappaB signaling);GO:0009898(cytoplasmic side of plasma membrane);GO:0010803(regulation of tumor necrosis factor-mediated signaling pathway);GO:0016567(protein ubiquitination);GO:0016740(transferase activity);…	ring finger protein 31 [Source:HGNC Symbol;Acc:HGNC:16031]
chr5	32354350	32444740	ENSG00000056097	ZFR	GO:0003676(nucleic acid binding);GO:0003677(DNA binding);GO:0003723(RNA binding);GO:0003725(double-stranded RNA binding);GO:0003727(single-stranded RNA binding);GO:0005515(protein binding);GO:0005634(nucleus);GO:0005694(chromosome);GO:0005737(cytoplasm);GO:0007275(multicellular organism development);GO:0008270(zinc ion binding);GO:0008270(zinc ion binding)	zinc finger RNA binding protein [Source:HGNC Symbol;Acc:HGNC:17277]
chr3	179148114	179240093	ENSG00000121879	PIK3CA	GO:0000166(nucleotide binding);GO:0001525(angiogenesis);GO:0001889(liver development);GO:0001932(regulation of protein phosphorylation);GO:0001944(vasculature development);GO:0004674(protein serine/threonine kinase activity);GO:0005515(protein binding);GO:0005524(ATP binding);GO:0005737(cytoplasm);GO:0005829(cytosol);GO:0005886(plasma membrane);GO:0005942(phosphatidylinositol 3-kinase complex);GO…	phosphatidylinositol-4,5-bisphosphate 3-kinase catalytic subunit alpha [Source:HGNC Symbol;Acc:HGNC:8975]
chr16	30740667	30751381	ENSG00000260899	AC106886	NA	novel transcript
chr16	56608584	56609497	ENSG00000125148	MT2A	GO:0005515(protein binding);GO:0005634(nucleus);GO:0005737(cytoplasm);GO:0005829(cytosol);GO:0006878(cellular copper ion homeostasis);GO:0006882(cellular zinc ion homeostasis);GO:0007263(nitric oxide mediated signal transduction);GO:0008144(drug binding);GO:0008270(zinc ion binding);GO:0009617(response to bacterium);GO:0010038(response to metal ion);GO:0010273(detoxification of copper ion);GO:003…	metallothionein 2A [Source:HGNC Symbol;Acc:HGNC:7406]
chr14	23356403	23365752	ENSG00000100842	EFS	GO:0005515(protein binding);GO:0005737(cytoplasm);GO:0005886(plasma membrane);GO:0005925(focal adhesion);GO:0007155(cell adhesion);GO:0007169(transmembrane receptor protein tyrosine kinase signaling pathway);GO:0016477(cell migration);GO:0017124(SH3 domain binding);GO:0019904(protein domain specific binding);GO:0035556(intracellular signal transduction);GO:0090527(actin filament reorganization);G…	embryonal Fyn-associated substrate [Source:HGNC Symbol;Acc:HGNC:16898]
chr2	233691607	233773300	ENSG00000167165	UGT1A6	GO:0005783(endoplasmic reticulum);GO:0005789(endoplasmic reticulum membrane);GO:0006805(xenobiotic metabolic process);GO:0008194(UDP-glycosyltransferase activity);GO:0015020(glucuronosyltransferase activity);GO:0016020(membrane);GO:0016021(integral component of membrane);GO:0016740(transferase activity);GO:0016757(transferase activity, transferring glycosyl groups);GO:0016758(transferase activity…	UDP glucuronosyltransferase family 1 member A6 [Source:HGNC Symbol;Acc:HGNC:12538]
chr12	45919131	45992120	ENSG00000139218	SCAF11	GO:0000245(spliceosomal complex assembly);GO:0000375(RNA splicing, via transesterification reactions);GO:0003723(RNA binding);GO:0005515(protein binding);GO:0005634(nucleus);GO:0005654(nucleoplasm);GO:0005730(nucleolus);GO:0006397(mRNA processing);GO:0008380(RNA splicing);GO:0016604(nuclear body);GO:0046872(metal ion binding);GO:0046872(metal ion binding)	SR-related CTD associated factor 11 [Source:HGNC Symbol;Acc:HGNC:10784]
chr4	168216294	168318804	ENSG00000137628	DDX60	GO:0000166(nucleotide binding);GO:0002376(immune system process);GO:0003676(nucleic acid binding);GO:0003690(double-stranded DNA binding);GO:0003723(RNA binding);GO:0003724(RNA helicase activity);GO:0003725(double-stranded RNA binding);GO:0003727(single-stranded RNA binding);GO:0004386(helicase activity);GO:0005515(protein binding);GO:0005524(ATP binding);GO:0005737(cytoplasm);GO:0005829(cytosol)…	DExD/H-box helicase 60 [Source:HGNC Symbol;Acc:HGNC:25942]
chr5	150777946	150796734	ENSG00000256235	SMIM3	GO:0005515(protein binding);GO:0016020(membrane);GO:0016021(integral component of membrane);GO:0042802(identical protein binding)	small integral membrane protein 3 [Source:HGNC Symbol;Acc:HGNC:30248]
chr7	64971772	65006684	ENSG00000152926	ZNF117	GO:0000978(RNA polymerase II cis-regulatory region sequence-specific DNA binding);GO:0003676(nucleic acid binding);GO:0003677(DNA binding);GO:0003700(DNA-binding transcription factor activity);GO:0005634(nucleus);GO:0006355(regulation of transcription, DNA-templated);GO:0008270(zinc ion binding);GO:0046872(metal ion binding);GO:0046872(metal ion binding)	zinc finger protein 117 [Source:HGNC Symbol;Acc:HGNC:12897]
chr17	799310	979776	ENSG00000167693	NXN	GO:0004791(thioredoxin-disulfide reductase activity);GO:0005634(nucleus);GO:0005737(cytoplasm);GO:0005829(cytosol);GO:0007275(multicellular organism development);GO:0016055(Wnt signaling pathway);GO:0016491(oxidoreductase activity);GO:0030154(cell differentiation);GO:0030178(negative regulation of Wnt signaling pathway);GO:0031397(negative regulation of protein ubiquitination);GO:0045454(cell red…	nucleoredoxin [Source:HGNC Symbol;Acc:HGNC:18008]
chr6	127968779	128520674	ENSG00000152894	PTPRK	GO:0001750(photoreceptor outer segment);GO:0004721(phosphoprotein phosphatase activity);GO:0004725(protein tyrosine phosphatase activity);GO:0005001(transmembrane receptor protein tyrosine phosphatase activity);GO:0005515(protein binding);GO:0005886(plasma membrane);GO:0005887(integral component of plasma membrane);GO:0005911(cell-cell junction);GO:0005912(adherens junction);GO:0006470(protein de…	protein tyrosine phosphatase receptor type K [Source:HGNC Symbol;Acc:HGNC:9674]
chr1	200551497	200620751	ENSG00000118193	KIF14	GO:0000166(nucleotide binding);GO:0001558(regulation of cell growth);GO:0003777(microtubule motor activity);GO:0005515(protein binding);GO:0005524(ATP binding);GO:0005634(nucleus);GO:0005737(cytoplasm);GO:0005819(spindle);GO:0005829(cytosol);GO:0005856(cytoskeleton);GO:0005871(kinesin complex);GO:0005874(microtubule);GO:0005886(plasma membrane);GO:0007018(microtubule-based movement);GO:0007080(mi…	kinesin family member 14 [Source:HGNC Symbol;Acc:HGNC:19181]
chr14	98973314	98973471	ENSG00000234648	AL162151	NA	pseudogene similar to part of ribosomal protein L3 (RPL3)
chr8	38996869	39105261	ENSG00000168615	ADAM9	GO:0000186(activation of MAPKK activity);GO:0004222(metalloendopeptidase activity);GO:0005080(protein kinase C binding);GO:0005178(integrin binding);GO:0005515(protein binding);GO:0005518(collagen binding);GO:0005576(extracellular region);GO:0005615(extracellular space);GO:0005886(plasma membrane);GO:0005925(focal adhesion);GO:0006508(proteolysis);GO:0006509(membrane protein ectodomain proteolysi…	ADAM metallopeptidase domain 9 [Source:HGNC Symbol;Acc:HGNC:216]
chr11	65014160	65022184	ENSG00000213465	ARL2	GO:0000166(nucleotide binding);GO:0003924(GTPase activity);GO:0005095(GTPase inhibitor activity);GO:0005515(protein binding);GO:0005525(GTP binding);GO:0005634(nucleus);GO:0005654(nucleoplasm);GO:0005730(nucleolus);GO:0005737(cytoplasm);GO:0005739(mitochondrion);GO:0005758(mitochondrial intermembrane space);GO:0005759(mitochondrial matrix);GO:0005794(Golgi apparatus);GO:0005813(centrosome);GO:000…	ADP ribosylation factor like GTPase 2 [Source:HGNC Symbol;Acc:HGNC:693]
chr16	20702816	20742084	ENSG00000066654	THUMPD1	GO:0000154(rRNA modification);GO:0003723(RNA binding);GO:0005515(protein binding);GO:0005654(nucleoplasm);GO:0006400(tRNA modification);GO:0006400(tRNA modification)	THUMP domain containing 1 [Source:HGNC Symbol;Acc:HGNC:23807]
chr21	14818843	15014430	ENSG00000235609	AF127577	NA	novel transcript
chr10	47970043	47973496	ENSG00000273760	AC245041	NA	novel transcript
chr11	1074875	1110511	ENSG00000198788	MUC2	GO:0005515(protein binding);GO:0070701(mucus layer);GO:0070701(mucus layer)	mucin 2, oligomeric mucus/gel-forming [Source:HGNC Symbol;Acc:HGNC:7512]
chr10	84328586	84518521	ENSG00000107771	CCSER2	GO:0001578(microtubule bundle formation);GO:0005737(cytoplasm);GO:0005856(cytoskeleton);GO:0008017(microtubule binding);GO:0015630(microtubule cytoskeleton);GO:0015630(microtubule cytoskeleton)	coiled-coil serine rich protein 2 [Source:HGNC Symbol;Acc:HGNC:29197]
chr3	153162226	153170627	ENSG00000181467	RAP2B	GO:0000166(nucleotide binding);GO:0003924(GTPase activity);GO:0005515(protein binding);GO:0005525(GTP binding);GO:0005768(endosome);GO:0005829(cytosol);GO:0005886(plasma membrane);GO:0005923(bicellular tight junction);GO:0007165(signal transduction);GO:0016020(membrane);GO:0016787(hydrolase activity);GO:0019003(GDP binding);GO:0019904(protein domain specific binding);GO:0030168(platelet activatio…	RAP2B, member of RAS oncogene family [Source:HGNC Symbol;Acc:HGNC:9862]
chr19	2071036	2096673	ENSG00000172081	MOB3A	GO:0005622(intracellular);GO:0046872(metal ion binding);GO:0046872(metal ion binding)	MOB kinase activator 3A [Source:HGNC Symbol;Acc:HGNC:29802]
chr2	173880850	173965702	ENSG00000172845	SP3	GO:0000122(negative regulation of transcription by RNA polymerase II);GO:0000790(nuclear chromatin);GO:0000976(transcription regulatory region sequence-specific DNA binding);GO:0000977(RNA polymerase II regulatory region sequence-specific DNA binding);GO:0000978(RNA polymerase II cis-regulatory region sequence-specific DNA binding);GO:0000981(DNA-binding transcription factor activity, RNA polymer…	Sp3 transcription factor [Source:HGNC Symbol;Acc:HGNC:11208]
chr2	169064789	169096167	ENSG00000073737	DHRS9	GO:0002138(retinoic acid biosynthetic process);GO:0004022(alcohol dehydrogenase (NAD+) activity);GO:0004745(retinol dehydrogenase activity);GO:0005783(endoplasmic reticulum);GO:0005789(endoplasmic reticulum membrane);GO:0006629(lipid metabolic process);GO:0008202(steroid metabolic process);GO:0008209(androgen metabolic process);GO:0016020(membrane);GO:0016491(oxidoreductase activity);GO:0016854(r…	dehydrogenase/reductase 9 [Source:HGNC Symbol;Acc:HGNC:16888]
chr15	78340353	78348225	ENSG00000166426	CRABP1	GO:0001972(retinoic acid binding);GO:0005501(retinoid binding);GO:0005515(protein binding);GO:0005737(cytoplasm);GO:0005829(cytosol);GO:0007165(signal transduction);GO:0007275(multicellular organism development);GO:0008289(lipid binding);GO:0016918(retinal binding);GO:0019841(retinol binding);GO:0034653(retinoic acid catabolic process);GO:0034653(retinoic acid catabolic process)	cellular retinoic acid binding protein 1 [Source:HGNC Symbol;Acc:HGNC:2338]
chr12	49184795	49189080	ENSG00000167552	TUBA1A	GO:0000086(G2/M transition of mitotic cell cycle);GO:0000166(nucleotide binding);GO:0000226(microtubule cytoskeleton organization);GO:0000278(mitotic cell cycle);GO:0003924(GTPase activity);GO:0005198(structural molecule activity);GO:0005200(structural constituent of cytoskeleton);GO:0005515(protein binding);GO:0005525(GTP binding);GO:0005634(nucleus);GO:0005737(cytoplasm);GO:0005829(cytosol);GO:…	tubulin alpha 1a [Source:HGNC Symbol;Acc:HGNC:20766]
chr1	203795714	203854999	ENSG00000257315	ZBED6	GO:0000122(negative regulation of transcription by RNA polymerase II);GO:0000790(nuclear chromatin);GO:0000981(DNA-binding transcription factor activity, RNA polymerase II-specific);GO:0001835(blastocyst hatching);GO:0003677(DNA binding);GO:0005634(nucleus);GO:0005730(nucleolus);GO:0045892(negative regulation of transcription, DNA-templated);GO:0046872(metal ion binding);GO:0046983(protein dimeri…	zinc finger BED-type containing 6 [Source:HGNC Symbol;Acc:HGNC:33273]
chr4	37453925	37623495	ENSG00000154274	C4orf19	GO:0005515(protein binding);GO:0005654(nucleoplasm);GO:0030054(cell junction)	chromosome 4 open reading frame 19 [Source:HGNC Symbol;Acc:HGNC:25618]
chr8	25184689	25418082	ENSG00000147459	DOCK5	GO:0005085(guanyl-nucleotide exchange factor activity);GO:0005096(GTPase activator activity);GO:0005515(protein binding);GO:0005737(cytoplasm);GO:0005829(cytosol);GO:0005886(plasma membrane);GO:0007264(small GTPase mediated signal transduction);GO:0010634(positive regulation of epithelial cell migration);GO:0016020(membrane);GO:0016477(cell migration);GO:0043547(positive regulation of GTPase acti…	dedicator of cytokinesis 5 [Source:HGNC Symbol;Acc:HGNC:23476]
chr17	64039142	64130819	ENSG00000178607	ERN1	GO:0000166(nucleotide binding);GO:0000287(magnesium ion binding);GO:0001935(endothelial cell proliferation);GO:0003824(catalytic activity);GO:0004519(endonuclease activity);GO:0004521(endoribonuclease activity);GO:0004540(ribonuclease activity);GO:0004672(protein kinase activity);GO:0004674(protein serine/threonine kinase activity);GO:0005161(platelet-derived growth factor receptor binding);GO:00…	endoplasmic reticulum to nucleus signaling 1 [Source:HGNC Symbol;Acc:HGNC:3449]
chr3	194402672	194498364	ENSG00000133657	ATP13A3	GO:0000166(nucleotide binding);GO:0005524(ATP binding);GO:0006812(cation transport);GO:0006874(cellular calcium ion homeostasis);GO:0016020(membrane);GO:0016021(integral component of membrane);GO:0016887(ATPase activity);GO:0046872(metal ion binding);GO:0046872(metal ion binding)	ATPase 13A3 [Source:HGNC Symbol;Acc:HGNC:24113]
chr12	123289109	123364847	ENSG00000139697	SBNO1	GO:0003674(molecular_function);GO:0005575(cellular_component);GO:0005634(nucleus);GO:0006355(regulation of transcription, DNA-templated);GO:0008150(biological_process);GO:0031490(chromatin DNA binding);GO:0042393(histone binding);GO:0042393(histone binding)	strawberry notch homolog 1 [Source:HGNC Symbol;Acc:HGNC:22973]
chr5	38937920	39074399	ENSG00000164327	RICTOR	GO:0001932(regulation of protein phosphorylation);GO:0001938(positive regulation of endothelial cell proliferation);GO:0005515(protein binding);GO:0005829(cytosol);GO:0007275(multicellular organism development);GO:0008047(enzyme activator activity);GO:0009792(embryo development ending in birth or egg hatching);GO:0010468(regulation of gene expression);GO:0016032(viral process);GO:0018105(peptidyl…	RPTOR independent companion of MTOR complex 2 [Source:HGNC Symbol;Acc:HGNC:28611]
chr17	17977409	18039209	ENSG00000171953	ATPAF2	GO:0005515(protein binding);GO:0005739(mitochondrion);GO:0005829(cytosol);GO:0016607(nuclear speck);GO:0043461(proton-transporting ATP synthase complex assembly);GO:0043461(proton-transporting ATP synthase complex assembly)	ATP synthase mitochondrial F1 complex assembly factor 2 [Source:HGNC Symbol;Acc:HGNC:18802]
chr17	50050349	50055739	ENSG00000246640	PICART1	NA	p53 inducible cancer associated RNA transcript 1 [Source:HGNC Symbol;Acc:HGNC:27576]
chr2	190880821	190965552	ENSG00000115419	GLS	GO:0001967(suckling behavior);GO:0002087(regulation of respiratory gaseous exchange by nervous system process);GO:0004359(glutaminase activity);GO:0005515(protein binding);GO:0005737(cytoplasm);GO:0005739(mitochondrion);GO:0005759(mitochondrial matrix);GO:0005829(cytosol);GO:0006537(glutamate biosynthetic process);GO:0006541(glutamine metabolic process);GO:0006543(glutamine catabolic process);GO:…	glutaminase [Source:HGNC Symbol;Acc:HGNC:4331]
chr16	72112157	72176878	ENSG00000118557	PMFBP1	GO:0003674(molecular_function);GO:0005737(cytoplasm);GO:0005929(cilium);GO:0007283(spermatogenesis);GO:0031514(motile cilium);GO:0042995(cell projection);GO:0097224(sperm connecting piece);GO:0097224(sperm connecting piece)	polyamine modulated factor 1 binding protein 1 [Source:HGNC Symbol;Acc:HGNC:17728]
chr19	10333436	10336248	ENSG00000274425	AC114271	NA	novel transcript, antisense to ICAM3
chr15	51829628	51947295	ENSG00000138594	TMOD3	GO:0003779(actin binding);GO:0005523(tropomyosin binding);GO:0005737(cytoplasm);GO:0005856(cytoskeleton);GO:0005865(striated muscle thin filament);GO:0005912(adherens junction);GO:0006936(muscle contraction);GO:0007015(actin filament organization);GO:0030016(myofibril);GO:0030036(actin cytoskeleton organization);GO:0030239(myofibril assembly);GO:0048821(erythrocyte development);GO:0051694(pointed…	tropomodulin 3 [Source:HGNC Symbol;Acc:HGNC:11873]
chr15	52307283	52529050	ENSG00000197535	MYO5A	GO:0000146(microfilament motor activity);GO:0000166(nucleotide binding);GO:0001726(ruffle);GO:0001750(photoreceptor outer segment);GO:0003723(RNA binding);GO:0003774(motor activity);GO:0003779(actin binding);GO:0005509(calcium ion binding);GO:0005515(protein binding);GO:0005516(calmodulin binding);GO:0005524(ATP binding);GO:0005737(cytoplasm);GO:0005764(lysosome);GO:0005769(early endosome);GO:000…	myosin VA [Source:HGNC Symbol;Acc:HGNC:7602]
chr3	140941830	140980995	ENSG00000114120	SLC25A36	GO:0000002(mitochondrial genome maintenance);GO:0005347(ATP transmembrane transporter activity);GO:0005739(mitochondrion);GO:0005743(mitochondrial inner membrane);GO:0006864(pyrimidine nucleotide transport);GO:0007005(mitochondrion organization);GO:0015218(pyrimidine nucleotide transmembrane transporter activity);GO:0015867(ATP transport);GO:0016020(membrane);GO:0016021(integral component of memb…	solute carrier family 25 member 36 [Source:HGNC Symbol;Acc:HGNC:25554]
chr3	185643130	185825042	ENSG00000073792	IGF2BP2	GO:0003676(nucleic acid binding);GO:0003723(RNA binding);GO:0003729(mRNA binding);GO:0003730(mRNA 3'-UTR binding);GO:0005515(protein binding);GO:0005634(nucleus);GO:0005737(cytoplasm);GO:0005829(cytosol);GO:0005856(cytoskeleton);GO:0006417(regulation of translation);GO:0007399(nervous system development);GO:0009653(anatomical structure morphogenesis);GO:0010468(regulation of gene expression);GO:0…	insulin like growth factor 2 mRNA binding protein 2 [Source:HGNC Symbol;Acc:HGNC:28867]
chr22	37658723	37666932	ENSG00000241360	PDXP	GO:0000287(magnesium ion binding);GO:0004647(phosphoserine phosphatase activity);GO:0004721(phosphoprotein phosphatase activity);GO:0005515(protein binding);GO:0005737(cytoplasm);GO:0005829(cytosol);GO:0005856(cytoskeleton);GO:0005886(plasma membrane);GO:0005911(cell-cell junction);GO:0006114(glycerol biosynthetic process);GO:0006470(protein dephosphorylation);GO:0006650(glycerophospholipid metab…	pyridoxal phosphatase [Source:HGNC Symbol;Acc:HGNC:30259]
chr12	105107324	105169130	ENSG00000136051	WASHC4	GO:0005654(nucleoplasm);GO:0005768(endosome);GO:0005769(early endosome);GO:0007032(endosome organization);GO:0015031(protein transport);GO:0016197(endosomal transport);GO:0031083(BLOC-1 complex);GO:0071203(WASH complex);GO:0071203(WASH complex)	WASH complex subunit 4 [Source:HGNC Symbol;Acc:HGNC:29174]
chr12	67648338	67665406	ENSG00000127334	DYRK2	GO:0000151(ubiquitin ligase complex);GO:0000166(nucleotide binding);GO:0000287(magnesium ion binding);GO:0004672(protein kinase activity);GO:0004674(protein serine/threonine kinase activity);GO:0004712(protein serine/threonine/tyrosine kinase activity);GO:0004713(protein tyrosine kinase activity);GO:0005515(protein binding);GO:0005524(ATP binding);GO:0005634(nucleus);GO:0005654(nucleoplasm);GO:00…	dual specificity tyrosine phosphorylation regulated kinase 2 [Source:HGNC Symbol;Acc:HGNC:3093]
chr5	108747841	109196841	ENSG00000151422	FER	GO:0000166(nucleotide binding);GO:0000226(microtubule cytoskeleton organization);GO:0000790(nuclear chromatin);GO:0001932(regulation of protein phosphorylation);GO:0004672(protein kinase activity);GO:0004713(protein tyrosine kinase activity);GO:0004715(non-membrane spanning protein tyrosine kinase activity);GO:0005102(signaling receptor binding);GO:0005154(epidermal growth factor receptor binding…	FER tyrosine kinase [Source:HGNC Symbol;Acc:HGNC:3655]
chr1	200891048	200915742	ENSG00000163362	INAVA	GO:0000187(activation of MAPK activity);GO:0002221(pattern recognition receptor signaling pathway);GO:0002367(cytokine production involved in immune response);GO:0002376(immune system process);GO:0005515(protein binding);GO:0005634(nucleus);GO:0005737(cytoplasm);GO:0031398(positive regulation of protein ubiquitination);GO:0032494(response to peptidoglycan);GO:0032495(response to muramyl dipeptide…	innate immunity activator [Source:HGNC Symbol;Acc:HGNC:25599]
chr2	20248691	20352234	ENSG00000055917	PUM2	GO:0003723(RNA binding);GO:0003729(mRNA binding);GO:0003730(mRNA 3'-UTR binding);GO:0005515(protein binding);GO:0005737(cytoplasm);GO:0005829(cytosol);GO:0006417(regulation of translation);GO:0010494(cytoplasmic stress granule);GO:0010608(posttranscriptional regulation of gene expression);GO:0031965(nuclear membrane);GO:0034063(stress granule assembly);GO:0035196(production of miRNAs involved in …	pumilio RNA binding family member 2 [Source:HGNC Symbol;Acc:HGNC:14958]
chr2	203014879	203226378	ENSG00000144426	NBEAL1	GO:0005515(protein binding);GO:0005829(cytosol);GO:0008104(protein localization);GO:0016020(membrane);GO:0019901(protein kinase binding);GO:0019901(protein kinase binding)	neurobeachin like 1 [Source:HGNC Symbol;Acc:HGNC:20681]
chr9	67059560	67293468	ENSG00000276386	CNTNAP3P2	NA	CNTNAP3 pseudogene 2 [Source:HGNC Symbol;Acc:HGNC:49589]
chr9	85546539	85742029	ENSG00000135049	AGTPBP1	GO:0001754(eye photoreceptor cell differentiation);GO:0004180(carboxypeptidase activity);GO:0004181(metallocarboxypeptidase activity);GO:0005634(nucleus);GO:0005730(nucleolus);GO:0005737(cytoplasm);GO:0005739(mitochondrion);GO:0005829(cytosol);GO:0006508(proteolysis);GO:0007005(mitochondrion organization);GO:0007628(adult walking behavior);GO:0008233(peptidase activity);GO:0008237(metallopeptidas…	ATP/GTP binding protein 1 [Source:HGNC Symbol;Acc:HGNC:17258]
chr7	20330702	20415754	ENSG00000105855	ITGB8	GO:0001570(vasculogenesis);GO:0001573(ganglioside metabolic process);GO:0005102(signaling receptor binding);GO:0005178(integrin binding);GO:0005886(plasma membrane);GO:0005925(focal adhesion);GO:0007155(cell adhesion);GO:0007160(cell-matrix adhesion);GO:0007229(integrin-mediated signaling pathway);GO:0008305(integrin complex);GO:0009986(cell surface);GO:0010628(positive regulation of gene express…	integrin subunit beta 8 [Source:HGNC Symbol;Acc:HGNC:6163]
chr11	842812	867116	ENSG00000214063	TSPAN4	GO:0003823(antigen binding);GO:0005178(integrin binding);GO:0005515(protein binding);GO:0005886(plasma membrane);GO:0005887(integral component of plasma membrane);GO:0005925(focal adhesion);GO:0016020(membrane);GO:0016021(integral component of membrane);GO:0031982(vesicle);GO:0065003(protein-containing complex assembly);GO:0065003(protein-containing complex assembly)	tetraspanin 4 [Source:HGNC Symbol;Acc:HGNC:11859]
chr12	24810024	24949101	ENSG00000060982	BCAT1	GO:0000082(G1/S transition of mitotic cell cycle);GO:0003824(catalytic activity);GO:0004084(branched-chain-amino-acid transaminase activity);GO:0005737(cytoplasm);GO:0005739(mitochondrion);GO:0005829(cytosol);GO:0008483(transaminase activity);GO:0008652(cellular amino acid biosynthetic process);GO:0009081(branched-chain amino acid metabolic process);GO:0009082(branched-chain amino acid biosynthet…	branched chain amino acid transaminase 1 [Source:HGNC Symbol;Acc:HGNC:976]
X	46912276	47061242	ENSG00000102221	JADE3	GO:0000123(histone acetyltransferase complex);GO:0005515(protein binding);GO:0043966(histone H3 acetylation);GO:0043981(histone H4-K5 acetylation);GO:0043982(histone H4-K8 acetylation);GO:0043983(histone H4-K12 acetylation);GO:0046872(metal ion binding);GO:0046872(metal ion binding)	jade family PHD finger 3 [Source:HGNC Symbol;Acc:HGNC:22982]
chr15	90265659	90275778	ENSG00000182768	NGRN	GO:0003723(RNA binding);GO:0005515(protein binding);GO:0005576(extracellular region);GO:0005634(nucleus);GO:0005654(nucleoplasm);GO:0005739(mitochondrion);GO:0007275(multicellular organism development);GO:0016020(membrane);GO:0016604(nuclear body);GO:0019843(rRNA binding);GO:0030154(cell differentiation);GO:0030182(neuron differentiation);GO:0031966(mitochondrial membrane);GO:0045171(intercellula…	neugrin, neurite outgrowth associated [Source:HGNC Symbol;Acc:HGNC:18077]
chr8	143368876	143384221	ENSG00000158106	RHPN1	GO:0005515(protein binding);GO:0005829(cytosol);GO:0007165(signal transduction);GO:0007165(signal transduction)	rhophilin Rho GTPase binding protein 1 [Source:HGNC Symbol;Acc:HGNC:19973]
chr3	132317369	132368298	ENSG00000014257	ACP3	GO:0003993(acid phosphatase activity);GO:0005515(protein binding);GO:0005576(extracellular region);GO:0005615(extracellular space);GO:0005634(nucleus);GO:0005764(lysosome);GO:0005765(lysosomal membrane);GO:0005886(plasma membrane);GO:0006144(purine nucleobase metabolic process);GO:0006772(thiamine metabolic process);GO:0008253(5'-nucleotidase activity);GO:0009117(nucleotide metabolic process);GO:…	acid phosphatase 3 [Source:HGNC Symbol;Acc:HGNC:125]
X	23783173	23786226	ENSG00000130066	SAT1	GO:0001525(angiogenesis);GO:0004145(diamine N-acetyltransferase activity);GO:0005515(protein binding);GO:0005622(intracellular);GO:0005737(cytoplasm);GO:0005829(cytosol);GO:0006595(polyamine metabolic process);GO:0006596(polyamine biosynthetic process);GO:0006598(polyamine catabolic process);GO:0008080(N-acetyltransferase activity);GO:0009447(putrescine catabolic process);GO:0016740(transferase a…	spermidine/spermine N1-acetyltransferase 1 [Source:HGNC Symbol;Acc:HGNC:10540]
chr22	42380407	42432403	ENSG00000235568	NFAM1	GO:0001819(positive regulation of cytokine production);GO:0004888(transmembrane signaling receptor activity);GO:0005515(protein binding);GO:0005886(plasma membrane);GO:0006954(inflammatory response);GO:0007165(signal transduction);GO:0007166(cell surface receptor signaling pathway);GO:0016020(membrane);GO:0016021(integral component of membrane);GO:0030183(B cell differentiation);GO:0035556(intrac…	NFAT activating protein with ITAM motif 1 [Source:HGNC Symbol;Acc:HGNC:29872]
chr1	51287258	51345116	ENSG00000085831	TTC39A	GO:0003674(molecular_function);GO:0005515(protein binding);GO:0005575(cellular_component);GO:0008150(biological_process);GO:0008150(biological_process)	tetratricopeptide repeat domain 39A [Source:HGNC Symbol;Acc:HGNC:18657]
chr16	29442917	29613717	ENSG00000288632	AC133555	NA	novel transcript
chr22	49900229	49918438	ENSG00000182858	ALG12	GO:0000009(alpha-1,6-mannosyltransferase activity);GO:0000030(mannosyltransferase activity);GO:0005783(endoplasmic reticulum);GO:0005788(endoplasmic reticulum lumen);GO:0005789(endoplasmic reticulum membrane);GO:0006457(protein folding);GO:0006486(protein glycosylation);GO:0006487(protein N-linked glycosylation);GO:0006488(dolichol-linked oligosaccharide biosynthetic process);GO:0016020(membrane)…	ALG12 alpha-1,6-mannosyltransferase [Source:HGNC Symbol;Acc:HGNC:19358]
chr16	88803789	88809258	ENSG00000167513	CDT1	GO:0000076(DNA replication checkpoint);GO:0000082(G1/S transition of mitotic cell cycle);GO:0000083(regulation of transcription involved in G1/S transition of mitotic cell cycle);GO:0000278(mitotic cell cycle);GO:0000775(chromosome, centromeric region);GO:0000776(kinetochore);GO:0000777(condensed chromosome kinetochore);GO:0003677(DNA binding);GO:0003682(chromatin binding);GO:0005515(protein bind…	chromatin licensing and DNA replication factor 1 [Source:HGNC Symbol;Acc:HGNC:24576]
chr3	47016429	47164113	ENSG00000181555	SETD2	GO:0001525(angiogenesis);GO:0001570(vasculogenesis);GO:0001763(morphogenesis of a branching structure);GO:0001843(neural tube closure);GO:0002376(immune system process);GO:0005515(protein binding);GO:0005634(nucleus);GO:0005654(nucleoplasm);GO:0005694(chromosome);GO:0006281(DNA repair);GO:0006298(mismatch repair);GO:0006325(chromatin organization);GO:0006355(regulation of transcription, DNA-templ…	SET domain containing 2, histone lysine methyltransferase [Source:HGNC Symbol;Acc:HGNC:18420]
chr11	118747763	118791164	ENSG00000110367	DDX6	GO:0000166(nucleotide binding);GO:0000792(heterochromatin);GO:0000932(P-body);GO:0001520(outer dense fiber);GO:0003676(nucleic acid binding);GO:0003723(RNA binding);GO:0003724(RNA helicase activity);GO:0003729(mRNA binding);GO:0004386(helicase activity);GO:0005515(protein binding);GO:0005524(ATP binding);GO:0005634(nucleus);GO:0005730(nucleolus);GO:0005737(cytoplasm);GO:0005739(mitochondrion);GO:…	DEAD-box helicase 6 [Source:HGNC Symbol;Acc:HGNC:2747]
chr9	105447796	105552433	ENSG00000106701	FSD1L	GO:0003674(molecular_function);GO:0005515(protein binding);GO:0005575(cellular_component);GO:0005737(cytoplasm);GO:0008150(biological_process);GO:0016020(membrane);GO:0016021(integral component of membrane);GO:0016021(integral component of membrane)	fibronectin type III and SPRY domain containing 1 like [Source:HGNC Symbol;Acc:HGNC:13753]
chr10	11920022	12043170	ENSG00000151461	UPF2	GO:0000184(nuclear-transcribed mRNA catabolic process, nonsense-mediated decay);GO:0001889(liver development);GO:0003723(RNA binding);GO:0005515(protein binding);GO:0005634(nucleus);GO:0005737(cytoplasm);GO:0005829(cytosol);GO:0005844(polysome);GO:0006406(mRNA export from nucleus);GO:0031100(animal organ regeneration);GO:0035145(exon-exon junction complex);GO:0036464(cytoplasmic ribonucleoprotein…	UPF2 regulator of nonsense mediated mRNA decay [Source:HGNC Symbol;Acc:HGNC:17854]
chr1	28736621	28769775	ENSG00000198492	YTHDF2	GO:0000932(P-body);GO:0001556(oocyte maturation);GO:0002376(immune system process);GO:0003723(RNA binding);GO:0003729(mRNA binding);GO:0005515(protein binding);GO:0005634(nucleus);GO:0005737(cytoplasm);GO:0005829(cytosol);GO:0006402(mRNA catabolic process);GO:0006959(humoral immune response);GO:0016032(viral process);GO:0030154(cell differentiation);GO:0034451(centriolar satellite);GO:0036464(cyt…	YTH N6-methyladenosine RNA binding protein 2 [Source:HGNC Symbol;Acc:HGNC:31675]
chr2	23748664	23927123	ENSG00000119778	ATAD2B	GO:0000166(nucleotide binding);GO:0003682(chromatin binding);GO:0005515(protein binding);GO:0005524(ATP binding);GO:0005634(nucleus);GO:0005654(nucleoplasm);GO:0016887(ATPase activity);GO:0031936(negative regulation of chromatin silencing);GO:0042393(histone binding);GO:0045944(positive regulation of transcription by RNA polymerase II);GO:0070577(lysine-acetylated histone binding);GO:0070577(lysi…	ATPase family AAA domain containing 2B [Source:HGNC Symbol;Acc:HGNC:29230]
X	85243991	85273362	ENSG00000147180	ZNF711	GO:0000981(DNA-binding transcription factor activity, RNA polymerase II-specific);GO:0003676(nucleic acid binding);GO:0003677(DNA binding);GO:0005515(protein binding);GO:0005634(nucleus);GO:0006355(regulation of transcription, DNA-templated);GO:0006357(regulation of transcription by RNA polymerase II);GO:0010452(histone H3-K36 methylation);GO:0010468(regulation of gene expression);GO:0010845(posi…	zinc finger protein 711 [Source:HGNC Symbol;Acc:HGNC:13128]
chr11	63681446	63759891	ENSG00000133318	RTN3	GO:0000139(Golgi membrane);GO:0005515(protein binding);GO:0005615(extracellular space);GO:0005783(endoplasmic reticulum);GO:0005789(endoplasmic reticulum membrane);GO:0005794(Golgi apparatus);GO:0005886(plasma membrane);GO:0006915(apoptotic process);GO:0016020(membrane);GO:0016021(integral component of membrane);GO:0016032(viral process);GO:0016192(vesicle-mediated transport);GO:0045202(synapse);…	reticulon 3 [Source:HGNC Symbol;Acc:HGNC:10469]
chr13	97953658	98024296	ENSG00000065150	IPO5	GO:0003723(RNA binding);GO:0005095(GTPase inhibitor activity);GO:0005515(protein binding);GO:0005634(nucleus);GO:0005643(nuclear pore);GO:0005730(nucleolus);GO:0005737(cytoplasm);GO:0006606(protein import into nucleus);GO:0006607(NLS-bearing protein import into nucleus);GO:0006610(ribosomal protein import into nucleus);GO:0006886(intracellular protein transport);GO:0008139(nuclear localization se…	importin 5 [Source:HGNC Symbol;Acc:HGNC:6402]
chr21	41885112	41954018	ENSG00000157617	C2CD2	GO:0005634(nucleus);GO:0005829(cytosol);GO:0016020(membrane);GO:0016021(integral component of membrane);GO:0016021(integral component of membrane)	C2 calcium dependent domain containing 2 [Source:HGNC Symbol;Acc:HGNC:1266]
chr5	60751791	60844274	ENSG00000164181	ELOVL7	GO:0005515(protein binding);GO:0005783(endoplasmic reticulum);GO:0005789(endoplasmic reticulum membrane);GO:0006629(lipid metabolic process);GO:0006631(fatty acid metabolic process);GO:0006633(fatty acid biosynthetic process);GO:0006636(unsaturated fatty acid biosynthetic process);GO:0009922(fatty acid elongase activity);GO:0016020(membrane);GO:0016021(integral component of membrane);GO:0016740(t…	ELOVL fatty acid elongase 7 [Source:HGNC Symbol;Acc:HGNC:26292]
chr1	149390614	149468030	ENSG00000286219	NOTCH2NLC	GO:0005509(calcium ion binding);GO:0005515(protein binding);GO:0005576(extracellular region);GO:0007219(Notch signaling pathway);GO:0021987(cerebral cortex development);GO:0045747(positive regulation of Notch signaling pathway);GO:0045747(positive regulation of Notch signaling pathway)	notch 2 N-terminal like C [Source:HGNC Symbol;Acc:HGNC:53924]
chr22	38468078	38483447	ENSG00000100196	KDELR3	GO:0000139(Golgi membrane);GO:0005046(KDEL sequence binding);GO:0005783(endoplasmic reticulum);GO:0005789(endoplasmic reticulum membrane);GO:0005794(Golgi apparatus);GO:0005801(cis-Golgi network);GO:0006621(protein retention in ER lumen);GO:0006888(endoplasmic reticulum to Golgi vesicle-mediated transport);GO:0006890(retrograde vesicle-mediated transport, Golgi to endoplasmic reticulum);GO:001503…	KDEL endoplasmic reticulum protein retention receptor 3 [Source:HGNC Symbol;Acc:HGNC:6306]
chr19	40421589	40425992	ENSG00000197019	SERTAD1	GO:0000079(regulation of cyclin-dependent protein serine/threonine kinase activity);GO:0005515(protein binding);GO:0005634(nucleus);GO:0005737(cytoplasm);GO:0008284(positive regulation of cell population proliferation);GO:0030308(negative regulation of cell growth);GO:0045893(positive regulation of transcription, DNA-templated);GO:0045944(positive regulation of transcription by RNA polymerase II)…	SERTA domain containing 1 [Source:HGNC Symbol;Acc:HGNC:17932]
chr3	170086732	170181749	ENSG00000173889	PHC3	GO:0003677(DNA binding);GO:0003682(chromatin binding);GO:0005515(protein binding);GO:0005634(nucleus);GO:0005654(nucleoplasm);GO:0007275(multicellular organism development);GO:0008270(zinc ion binding);GO:0031519(PcG protein complex);GO:0035102(PRC1 complex);GO:0042393(histone binding);GO:0045892(negative regulation of transcription, DNA-templated);GO:0046872(metal ion binding);GO:0070317(negativ…	polyhomeotic homolog 3 [Source:HGNC Symbol;Acc:HGNC:15682]
chr11	109864295	110296712	ENSG00000137710	RDX	GO:0001726(ruffle);GO:0003723(RNA binding);GO:0003779(actin binding);GO:0005515(protein binding);GO:0005615(extracellular space);GO:0005737(cytoplasm);GO:0005856(cytoskeleton);GO:0005886(plasma membrane);GO:0005902(microvillus);GO:0005912(adherens junction);GO:0005925(focal adhesion);GO:0008092(cytoskeletal protein binding);GO:0008360(regulation of cell shape);GO:0008361(regulation of cell size);…	radixin [Source:HGNC Symbol;Acc:HGNC:9944]
chr3	126103562	126197994	ENSG00000144908	ALDH1L1	GO:0003824(catalytic activity);GO:0004029(aldehyde dehydrogenase (NAD+) activity);GO:0005737(cytoplasm);GO:0005829(cytosol);GO:0006730(one-carbon metabolic process);GO:0009058(biosynthetic process);GO:0009258(10-formyltetrahydrofolate catabolic process);GO:0016155(formyltetrahydrofolate dehydrogenase activity);GO:0016491(oxidoreductase activity);GO:0016620(oxidoreductase activity, acting on the a…	aldehyde dehydrogenase 1 family member L1 [Source:HGNC Symbol;Acc:HGNC:3978]
chr4	13568738	13627725	ENSG00000038219	BOD1L1	GO:0000777(condensed chromosome kinetochore);GO:0000922(spindle pole);GO:0000940(condensed chromosome outer kinetochore);GO:0004864(protein phosphatase inhibitor activity);GO:0005654(nucleoplasm);GO:0005694(chromosome);GO:0005737(cytoplasm);GO:0005813(centrosome);GO:0005815(microtubule organizing center);GO:0005856(cytoskeleton);GO:0005876(spindle microtubule);GO:0006281(DNA repair);GO:0006974(ce…	biorientation of chromosomes in cell division 1 like 1 [Source:HGNC Symbol;Acc:HGNC:31792]
chr14	55148112	55191608	ENSG00000126787	DLGAP5	GO:0005515(protein binding);GO:0005634(nucleus);GO:0005737(cytoplasm);GO:0005739(mitochondrion);GO:0005819(spindle);GO:0005829(cytosol);GO:0005856(cytoskeleton);GO:0007049(cell cycle);GO:0007079(mitotic chromosome movement towards spindle pole);GO:0007221(positive regulation of transcription of Notch receptor target);GO:0023052(signaling);GO:0031616(spindle pole centrosome);GO:0034451(centriolar …	DLG associated protein 5 [Source:HGNC Symbol;Acc:HGNC:16864]
chr19	38789200	38791754	ENSG00000178934	LGALS7B	GO:0005515(protein binding);GO:0005576(extracellular region);GO:0005615(extracellular space);GO:0005634(nucleus);GO:0005737(cytoplasm);GO:0005829(cytosol);GO:0006915(apoptotic process);GO:0007157(heterophilic cell-cell adhesion via plasma membrane cell adhesion molecules);GO:0010628(positive regulation of gene expression);GO:0010629(negative regulation of gene expression);GO:0016936(galactoside b…	galectin 7B [Source:HGNC Symbol;Acc:HGNC:34447]
chr2	60881521	60931612	ENSG00000162924	REL	GO:0000122(negative regulation of transcription by RNA polymerase II);GO:0000790(nuclear chromatin);GO:0000977(RNA polymerase II regulatory region sequence-specific DNA binding);GO:0000978(RNA polymerase II cis-regulatory region sequence-specific DNA binding);GO:0000981(DNA-binding transcription factor activity, RNA polymerase II-specific);GO:0001228(DNA-binding transcription activator activity, …	REL proto-oncogene, NF-kB subunit [Source:HGNC Symbol;Acc:HGNC:9954]
chr12	47075707	47079951	ENSG00000139211	AMIGO2	GO:0005515(protein binding);GO:0005634(nucleus);GO:0005886(plasma membrane);GO:0007155(cell adhesion);GO:0007156(homophilic cell adhesion via plasma membrane adhesion molecules);GO:0007157(heterophilic cell-cell adhesion via plasma membrane cell adhesion molecules);GO:0007420(brain development);GO:0016020(membrane);GO:0016021(integral component of membrane);GO:0043066(negative regulation of apopt…	adhesion molecule with Ig like domain 2 [Source:HGNC Symbol;Acc:HGNC:24073]
chr20	64073181	64079988	ENSG00000171700	RGS19	GO:0001965(G-protein alpha-subunit binding);GO:0003924(GTPase activity);GO:0005515(protein binding);GO:0005737(cytoplasm);GO:0005794(Golgi apparatus);GO:0005886(plasma membrane);GO:0005903(brush border);GO:0006914(autophagy);GO:0007186(G protein-coupled receptor signaling pathway);GO:0007264(small GTPase mediated signal transduction);GO:0009968(negative regulation of signal transduction);GO:00160…	regulator of G protein signaling 19 [Source:HGNC Symbol;Acc:HGNC:13735]
chr14	24365673	24379604	ENSG00000100968	NFATC4	GO:0000122(negative regulation of transcription by RNA polymerase II);GO:0000790(nuclear chromatin);GO:0000978(RNA polymerase II cis-regulatory region sequence-specific DNA binding);GO:0000981(DNA-binding transcription factor activity, RNA polymerase II-specific);GO:0001227(DNA-binding transcription repressor activity, RNA polymerase II-specific);GO:0001569(branching involved in blood vessel morp…	nuclear factor of activated T cells 4 [Source:HGNC Symbol;Acc:HGNC:7778]
chr6	49550646	49561907	ENSG00000197261	C6orf141	GO:0001835(blastocyst hatching);GO:0005515(protein binding);GO:0005515(protein binding)	chromosome 6 open reading frame 141 [Source:HGNC Symbol;Acc:HGNC:21351]
chr11	128965060	129279324	ENSG00000134909	ARHGAP32	GO:0000139(Golgi membrane);GO:0001650(fibrillar center);GO:0005096(GTPase activator activity);GO:0005515(protein binding);GO:0005654(nucleoplasm);GO:0005737(cytoplasm);GO:0005768(endosome);GO:0005783(endoplasmic reticulum);GO:0005789(endoplasmic reticulum membrane);GO:0005794(Golgi apparatus);GO:0005829(cytosol);GO:0005938(cell cortex);GO:0007165(signal transduction);GO:0007264(small GTPase media…	Rho GTPase activating protein 32 [Source:HGNC Symbol;Acc:HGNC:17399]
chr19	40717112	40740860	ENSG00000086544	ITPKC	GO:0000166(nucleotide binding);GO:0000828(inositol hexakisphosphate kinase activity);GO:0005516(calmodulin binding);GO:0005524(ATP binding);GO:0005634(nucleus);GO:0005737(cytoplasm);GO:0005829(cytosol);GO:0008440(inositol-1,4,5-trisphosphate 3-kinase activity);GO:0016301(kinase activity);GO:0016310(phosphorylation);GO:0016607(nuclear speck);GO:0016740(transferase activity);GO:0032958(inositol pho…	inositol-trisphosphate 3-kinase C [Source:HGNC Symbol;Acc:HGNC:14897]
chr17	38702452	38704747	ENSG00000277969	AC006449	NA	novel transcript
chr7	45912245	45921874	ENSG00000146674	IGFBP3	GO:0001558(regulation of cell growth);GO:0001649(osteoblast differentiation);GO:0001933(negative regulation of protein phosphorylation);GO:0001968(fibronectin binding);GO:0005515(protein binding);GO:0005520(insulin-like growth factor binding);GO:0005576(extracellular region);GO:0005615(extracellular space);GO:0005634(nucleus);GO:0005788(endoplasmic reticulum lumen);GO:0006468(protein phosphorylat…	insulin like growth factor binding protein 3 [Source:HGNC Symbol;Acc:HGNC:5472]
chr6	85650491	85678932	ENSG00000203875	SNHG5	NA	small nucleolar RNA host gene 5 [Source:HGNC Symbol;Acc:HGNC:21026]
chr9	93451685	93566112	ENSG00000048828	FAM120A	GO:0003723(RNA binding);GO:0005634(nucleus);GO:0005737(cytoplasm);GO:0005829(cytosol);GO:0005886(plasma membrane);GO:0016020(membrane);GO:0042025(host cell nucleus);GO:0042025(host cell nucleus)	family with sequence similarity 120A [Source:HGNC Symbol;Acc:HGNC:13247]
chr13	73686089	73995056	ENSG00000118922	KLF12	GO:0000122(negative regulation of transcription by RNA polymerase II);GO:0000790(nuclear chromatin);GO:0000976(transcription regulatory region sequence-specific DNA binding);GO:0000977(RNA polymerase II regulatory region sequence-specific DNA binding);GO:0000978(RNA polymerase II cis-regulatory region sequence-specific DNA binding);GO:0000981(DNA-binding transcription factor activity, RNA polymer…	Kruppel like factor 12 [Source:HGNC Symbol;Acc:HGNC:6346]
chr17	20408311	20434286	ENSG00000189423	USP32P3	NA	ubiquitin specific peptidase 32 pseudogene 3 [Source:HGNC Symbol;Acc:HGNC:43576]
chr5	57173948	57264679	ENSG00000062194	GPBP1	GO:0003677(DNA binding);GO:0003700(DNA-binding transcription factor activity);GO:0005515(protein binding);GO:0005634(nucleus);GO:0005737(cytoplasm);GO:0005829(cytosol);GO:0005886(plasma membrane);GO:0006351(transcription, DNA-templated);GO:0006355(regulation of transcription, DNA-templated);GO:0043231(intracellular membrane-bounded organelle);GO:0045893(positive regulation of transcription, DNA-t…	GC-rich promoter binding protein 1 [Source:HGNC Symbol;Acc:HGNC:29520]
chr1	223701593	223776018	ENSG00000162909	CAPN2	GO:0000785(chromatin);GO:0001666(response to hypoxia);GO:0001824(blastocyst development);GO:0004198(calcium-dependent cysteine-type endopeptidase activity);GO:0005509(calcium ion binding);GO:0005515(protein binding);GO:0005634(nucleus);GO:0005737(cytoplasm);GO:0005758(mitochondrial intermembrane space);GO:0005764(lysosome);GO:0005783(endoplasmic reticulum);GO:0005794(Golgi apparatus);GO:0005829(c…	calpain 2 [Source:HGNC Symbol;Acc:HGNC:1479]
chr6	108166022	108188805	ENSG00000112333	NR2E1	GO:0000122(negative regulation of transcription by RNA polymerase II);GO:0000790(nuclear chromatin);GO:0000977(RNA polymerase II regulatory region sequence-specific DNA binding);GO:0000978(RNA polymerase II cis-regulatory region sequence-specific DNA binding);GO:0000981(DNA-binding transcription factor activity, RNA polymerase II-specific);GO:0001227(DNA-binding transcription repressor activity, …	nuclear receptor subfamily 2 group E member 1 [Source:HGNC Symbol;Acc:HGNC:7973]
chr5	132481609	132490777	ENSG00000125347	IRF1	GO:0000790(nuclear chromatin);GO:0000976(transcription regulatory region sequence-specific DNA binding);GO:0000978(RNA polymerase II cis-regulatory region sequence-specific DNA binding);GO:0000981(DNA-binding transcription factor activity, RNA polymerase II-specific);GO:0001228(DNA-binding transcription activator activity, RNA polymerase II-specific);GO:0002376(immune system process);GO:0002819(r…	interferon regulatory factor 1 [Source:HGNC Symbol;Acc:HGNC:6116]
chr13	32586452	32778019	ENSG00000083642	PDS5B	GO:0000775(chromosome, centromeric region);GO:0000785(chromatin);GO:0003677(DNA binding);GO:0005515(protein binding);GO:0005634(nucleus);GO:0005654(nucleoplasm);GO:0005694(chromosome);GO:0005829(cytosol);GO:0006281(DNA repair);GO:0007049(cell cycle);GO:0007064(mitotic sister chromatid cohesion);GO:0008283(cell population proliferation);GO:0008285(negative regulation of cell population proliferati…	PDS5 cohesin associated factor B [Source:HGNC Symbol;Acc:HGNC:20418]
chr12	50392383	50480004	ENSG00000161813	LARP4	GO:0003676(nucleic acid binding);GO:0003723(RNA binding);GO:0005515(protein binding);GO:0005737(cytoplasm);GO:0005829(cytosol);GO:0005844(polysome);GO:0006412(translation);GO:0007010(cytoskeleton organization);GO:0008143(poly(A) binding);GO:0010494(cytoplasmic stress granule);GO:0016020(membrane);GO:0022604(regulation of cell morphogenesis);GO:0022627(cytosolic small ribosomal subunit);GO:0045727…	La ribonucleoprotein 4 [Source:HGNC Symbol;Acc:HGNC:24320]
chr3	113286930	113441610	ENSG00000206530	CFAP44	GO:0000226(microtubule cytoskeleton organization);GO:0005515(protein binding);GO:0005737(cytoplasm);GO:0005856(cytoskeleton);GO:0005929(cilium);GO:0006508(proteolysis);GO:0007288(sperm axoneme assembly);GO:0008233(peptidase activity);GO:0030317(flagellated sperm motility);GO:0031514(motile cilium);GO:0042995(cell projection);GO:0060271(cilium assembly);GO:0060285(cilium-dependent cell motility);G…	cilia and flagella associated protein 44 [Source:HGNC Symbol;Acc:HGNC:25631]
chr14	103562962	103685924	ENSG00000256500	AL139300	GO:0003777(microtubule motor activity);GO:0005515(protein binding);GO:0005737(cytoplasm);GO:0005739(mitochondrion);GO:0005743(mitochondrial inner membrane);GO:0005856(cytoskeleton);GO:0005871(kinesin complex);GO:0005874(microtubule);GO:0006886(intracellular protein transport);GO:0015631(tubulin binding);GO:0016020(membrane);GO:0030424(axon);GO:0030426(growth cone);GO:0031982(vesicle);GO:0035418(p…	novel protein
chr8	103500696	104256094	ENSG00000176406	RIMS2	GO:0005515(protein binding);GO:0005886(plasma membrane);GO:0006886(intracellular protein transport);GO:0006887(exocytosis);GO:0010628(positive regulation of gene expression);GO:0016020(membrane);GO:0017137(Rab GTPase binding);GO:0017156(calcium-ion regulated exocytosis);GO:0017157(regulation of exocytosis);GO:0019933(cAMP-mediated signaling);GO:0030054(cell junction);GO:0030073(insulin secretion)…	regulating synaptic membrane exocytosis 2 [Source:HGNC Symbol;Acc:HGNC:17283]
chr3	132417502	132539032	ENSG00000138246	DNAJC13	GO:0001649(osteoblast differentiation);GO:0005515(protein binding);GO:0005765(lysosomal membrane);GO:0005768(endosome);GO:0005769(early endosome);GO:0005829(cytosol);GO:0005886(plasma membrane);GO:0006898(receptor-mediated endocytosis);GO:0007032(endosome organization);GO:0010008(endosome membrane);GO:0015031(protein transport);GO:0016020(membrane);GO:0016021(integral component of membrane);GO:00…	DnaJ heat shock protein family (Hsp40) member C13 [Source:HGNC Symbol;Acc:HGNC:30343]
chr17	31094927	31382116	ENSG00000196712	NF1	GO:0000165(MAPK cascade);GO:0001649(osteoblast differentiation);GO:0001656(metanephros development);GO:0001666(response to hypoxia);GO:0001889(liver development);GO:0001937(negative regulation of endothelial cell proliferation);GO:0001938(positive regulation of endothelial cell proliferation);GO:0001952(regulation of cell-matrix adhesion);GO:0001953(negative regulation of cell-matrix adhesion);GO…	neurofibromin 1 [Source:HGNC Symbol;Acc:HGNC:7765]
chr16	9091644	9121635	ENSG00000182831	C16orf72	GO:0005515(protein binding);GO:0005515(protein binding)	chromosome 16 open reading frame 72 [Source:HGNC Symbol;Acc:HGNC:30103]
chr10	93496612	93529092	ENSG00000138180	CEP55	GO:0000281(mitotic cytokinesis);GO:0005515(protein binding);GO:0005737(cytoplasm);GO:0005813(centrosome);GO:0005814(centriole);GO:0005815(microtubule organizing center);GO:0005856(cytoskeleton);GO:0005886(plasma membrane);GO:0007049(cell cycle);GO:0007275(multicellular organism development);GO:0014066(regulation of phosphatidylinositol 3-kinase signaling);GO:0016020(membrane);GO:0030496(midbody);…	centrosomal protein 55 [Source:HGNC Symbol;Acc:HGNC:1161]
chr14	76959638	76965802	ENSG00000258602	LINC01629	NA	long intergenic non-protein coding RNA 1629 [Source:HGNC Symbol;Acc:HGNC:52260]
chr16	66552563	66566251	ENSG00000217555	CKLF	GO:0005125(cytokine activity);GO:0005515(protein binding);GO:0005576(extracellular region);GO:0005615(extracellular space);GO:0006935(chemotaxis);GO:0007165(signal transduction);GO:0008009(chemokine activity);GO:0016020(membrane);GO:0016021(integral component of membrane);GO:0030593(neutrophil chemotaxis);GO:0030595(leukocyte chemotaxis);GO:0032940(secretion by cell);GO:0048246(macrophage chemota…	chemokine like factor [Source:HGNC Symbol;Acc:HGNC:13253]
chr6	75749192	75919537	ENSG00000196586	MYO6	GO:0000146(microfilament motor activity);GO:0000166(nucleotide binding);GO:0001726(ruffle);GO:0003774(motor activity);GO:0003779(actin binding);GO:0005515(protein binding);GO:0005516(calmodulin binding);GO:0005524(ATP binding);GO:0005634(nucleus);GO:0005654(nucleoplasm);GO:0005737(cytoplasm);GO:0005765(lysosomal membrane);GO:0005794(Golgi apparatus);GO:0005829(cytosol);GO:0005884(actin filament);…	myosin VI [Source:HGNC Symbol;Acc:HGNC:7605]
chr9	106863166	107013634	ENSG00000148143	ZNF462	GO:0003676(nucleic acid binding);GO:0003677(DNA binding);GO:0005515(protein binding);GO:0005634(nucleus);GO:0006325(chromatin organization);GO:0010468(regulation of gene expression);GO:0043392(negative regulation of DNA binding);GO:0045944(positive regulation of transcription by RNA polymerase II);GO:0046872(metal ion binding);GO:0046872(metal ion binding)	zinc finger protein 462 [Source:HGNC Symbol;Acc:HGNC:21684]
chr6	144285701	144853034	ENSG00000152818	UTRN	GO:0001954(positive regulation of cell-matrix adhesion);GO:0003779(actin binding);GO:0005178(integrin binding);GO:0005515(protein binding);GO:0005654(nucleoplasm);GO:0005737(cytoplasm);GO:0005856(cytoskeleton);GO:0005886(plasma membrane);GO:0006936(muscle contraction);GO:0007517(muscle organ development);GO:0007528(neuromuscular junction development);GO:0008270(zinc ion binding);GO:0014894(respon…	utrophin [Source:HGNC Symbol;Acc:HGNC:12635]
chr15	90929968	90935196	ENSG00000184508	HDDC3	GO:0005515(protein binding);GO:0008893(guanosine-3',5'-bis(diphosphate) 3'-diphosphatase activity);GO:0016787(hydrolase activity);GO:0046872(metal ion binding);GO:0046872(metal ion binding)	HD domain containing 3 [Source:HGNC Symbol;Acc:HGNC:30522]
chr8	17643795	17800917	ENSG00000129422	MTUS1	GO:0005615(extracellular space);GO:0005634(nucleus);GO:0005730(nucleolus);GO:0005737(cytoplasm);GO:0005739(mitochondrion);GO:0005794(Golgi apparatus);GO:0005815(microtubule organizing center);GO:0005819(spindle);GO:0005856(cytoskeleton);GO:0005874(microtubule);GO:0005886(plasma membrane);GO:0008017(microtubule binding);GO:0010758(regulation of macrophage chemotaxis);GO:0015630(microtubule cytoske…	microtubule associated scaffold protein 1 [Source:HGNC Symbol;Acc:HGNC:29789]
X	123960212	124422664	ENSG00000101972	STAG2	GO:0000775(chromosome, centromeric region);GO:0000785(chromatin);GO:0003682(chromatin binding);GO:0005515(protein binding);GO:0005634(nucleus);GO:0005654(nucleoplasm);GO:0005694(chromosome);GO:0005829(cytosol);GO:0007049(cell cycle);GO:0007059(chromosome segregation);GO:0007062(sister chromatid cohesion);GO:0008278(cohesin complex);GO:0016020(membrane);GO:0016363(nuclear matrix);GO:0051301(cell d…	stromal antigen 2 [Source:HGNC Symbol;Acc:HGNC:11355]
chr14	30559158	30620064	ENSG00000092140	G2E3	GO:0004842(ubiquitin-protein transferase activity);GO:0005515(protein binding);GO:0005634(nucleus);GO:0005730(nucleolus);GO:0005737(cytoplasm);GO:0005794(Golgi apparatus);GO:0005829(cytosol);GO:0006915(apoptotic process);GO:0007275(multicellular organism development);GO:0016567(protein ubiquitination);GO:0016740(transferase activity);GO:0043231(intracellular membrane-bounded organelle);GO:0046872…	G2/M-phase specific E3 ubiquitin protein ligase [Source:HGNC Symbol;Acc:HGNC:20338]
chr16	58025754	58046901	ENSG00000102996	MMP15	GO:0004222(metalloendopeptidase activity);GO:0005515(protein binding);GO:0005886(plasma membrane);GO:0005887(integral component of plasma membrane);GO:0006464(cellular protein modification process);GO:0006508(proteolysis);GO:0008047(enzyme activator activity);GO:0008233(peptidase activity);GO:0008237(metallopeptidase activity);GO:0008270(zinc ion binding);GO:0016020(membrane);GO:0016021(integral …	matrix metallopeptidase 15 [Source:HGNC Symbol;Acc:HGNC:7161]
chr3	142306607	142448062	ENSG00000114127	XRN1	GO:0000932(P-body);GO:0000956(nuclear-transcribed mRNA catabolic process);GO:0002151(G-quadruplex RNA binding);GO:0003676(nucleic acid binding);GO:0003677(DNA binding);GO:0003723(RNA binding);GO:0004518(nuclease activity);GO:0004527(exonuclease activity);GO:0004534(5'-3' exoribonuclease activity);GO:0005515(protein binding);GO:0005634(nucleus);GO:0005737(cytoplasm);GO:0005829(cytosol);GO:0005886(…	5'-3' exoribonuclease 1 [Source:HGNC Symbol;Acc:HGNC:30654]
chr14	91779746	91867536	ENSG00000165929	TC2N	GO:0003674(molecular_function);GO:0005575(cellular_component);GO:0005634(nucleus);GO:0005634(nucleus)	tandem C2 domains, nuclear [Source:HGNC Symbol;Acc:HGNC:19859]
chr14	93207241	93229215	ENSG00000012963	UBR7	GO:0003674(molecular_function);GO:0005737(cytoplasm);GO:0008150(biological_process);GO:0008270(zinc ion binding);GO:0016567(protein ubiquitination);GO:0016740(transferase activity);GO:0046872(metal ion binding);GO:0061630(ubiquitin protein ligase activity);GO:0061630(ubiquitin protein ligase activity)	ubiquitin protein ligase E3 component n-recognin 7 [Source:HGNC Symbol;Acc:HGNC:20344]
chr2	207074137	207167267	ENSG00000118263	KLF7	GO:0000122(negative regulation of transcription by RNA polymerase II);GO:0000790(nuclear chromatin);GO:0000976(transcription regulatory region sequence-specific DNA binding);GO:0000978(RNA polymerase II cis-regulatory region sequence-specific DNA binding);GO:0000981(DNA-binding transcription factor activity, RNA polymerase II-specific);GO:0001228(DNA-binding transcription activator activity, RNA …	Kruppel like factor 7 [Source:HGNC Symbol;Acc:HGNC:6350]
chr15	88459501	88546585	ENSG00000173867	AC013489	NA	novel transcript
chr5	140631728	140633701	ENSG00000170458	CD14	GO:0001530(lipopolysaccharide binding);GO:0001847(opsonin receptor activity);GO:0002224(toll-like receptor signaling pathway);GO:0002237(response to molecule of bacterial origin);GO:0002376(immune system process);GO:0002755(MyD88-dependent toll-like receptor signaling pathway);GO:0002756(MyD88-independent toll-like receptor signaling pathway);GO:0005515(protein binding);GO:0005576(extracellular r…	CD14 molecule [Source:HGNC Symbol;Acc:HGNC:1628]
chr15	88621337	88632281	ENSG00000181026	AEN	GO:0003676(nucleic acid binding);GO:0004518(nuclease activity);GO:0004527(exonuclease activity);GO:0005515(protein binding);GO:0005634(nucleus);GO:0005654(nucleoplasm);GO:0005730(nucleolus);GO:0006915(apoptotic process);GO:0006974(cellular response to DNA damage stimulus);GO:0010212(response to ionizing radiation);GO:0016787(hydrolase activity);GO:0031965(nuclear membrane);GO:0042771(intrinsic ap…	apoptosis enhancing nuclease [Source:HGNC Symbol;Acc:HGNC:25722]
chr6	53001279	53061824	ENSG00000112144	CILK1	GO:0000165(MAPK cascade);GO:0000166(nucleotide binding);GO:0000287(magnesium ion binding);GO:0001650(fibrillar center);GO:0004672(protein kinase activity);GO:0004674(protein serine/threonine kinase activity);GO:0004707(MAP kinase activity);GO:0005515(protein binding);GO:0005524(ATP binding);GO:0005634(nucleus);GO:0005737(cytoplasm);GO:0005829(cytosol);GO:0005856(cytoskeleton);GO:0005929(cilium);G…	ciliogenesis associated kinase 1 [Source:HGNC Symbol;Acc:HGNC:21219]
chr4	56907876	56966808	ENSG00000084093	REST	GO:0000122(negative regulation of transcription by RNA polymerase II);GO:0000381(regulation of alternative mRNA splicing, via spliceosome);GO:0000976(transcription regulatory region sequence-specific DNA binding);GO:0000978(RNA polymerase II cis-regulatory region sequence-specific DNA binding);GO:0000979(RNA polymerase II core promoter sequence-specific DNA binding);GO:0000981(DNA-binding transcr…	RE1 silencing transcription factor [Source:HGNC Symbol;Acc:HGNC:9966]
chr6	149658153	149718105	ENSG00000131023	LATS1	GO:0000082(G1/S transition of mitotic cell cycle);GO:0000086(G2/M transition of mitotic cell cycle);GO:0000166(nucleotide binding);GO:0000278(mitotic cell cycle);GO:0000287(magnesium ion binding);GO:0000819(sister chromatid segregation);GO:0000922(spindle pole);GO:0001827(inner cell mass cell fate commitment);GO:0001828(inner cell mass cellular morphogenesis);GO:0004672(protein kinase activity);G…	large tumor suppressor kinase 1 [Source:HGNC Symbol;Acc:HGNC:6514]
chr6	110609978	110815958	ENSG00000155111	CDK19	GO:0000166(nucleotide binding);GO:0004672(protein kinase activity);GO:0004674(protein serine/threonine kinase activity);GO:0004693(cyclin-dependent protein serine/threonine kinase activity);GO:0005524(ATP binding);GO:0005634(nucleus);GO:0005829(cytosol);GO:0006468(protein phosphorylation);GO:0008353(RNA polymerase II CTD heptapeptide repeat kinase activity);GO:0016301(kinase activity);GO:0016310(…	cyclin dependent kinase 19 [Source:HGNC Symbol;Acc:HGNC:19338]
chr17	41976421	42021376	ENSG00000168259	DNAJC7	GO:0005515(protein binding);GO:0005634(nucleus);GO:0005654(nucleoplasm);GO:0005737(cytoplasm);GO:0005829(cytosol);GO:0005856(cytoskeleton);GO:0006457(protein folding);GO:0016020(membrane);GO:0031072(heat shock protein binding);GO:0051085(chaperone cofactor-dependent protein refolding);GO:0070062(extracellular exosome);GO:1900034(regulation of cellular response to heat);GO:1900034(regulation of ce…	DnaJ heat shock protein family (Hsp40) member C7 [Source:HGNC Symbol;Acc:HGNC:12392]
chr6	119177205	119349761	ENSG00000111885	MAN1A1	GO:0000139(Golgi membrane);GO:0003824(catalytic activity);GO:0004571(mannosyl-oligosaccharide 1,2-alpha-mannosidase activity);GO:0005509(calcium ion binding);GO:0005783(endoplasmic reticulum);GO:0005793(endoplasmic reticulum-Golgi intermediate compartment);GO:0005794(Golgi apparatus);GO:0005829(cytosol);GO:0006486(protein glycosylation);GO:0006491(N-glycan processing);GO:0008152(metabolic process…	mannosidase alpha class 1A member 1 [Source:HGNC Symbol;Acc:HGNC:6821]
chr6	31661228	31666283	ENSG00000204438	GPANK1	GO:0003676(nucleic acid binding);GO:0005515(protein binding);GO:0005515(protein binding)	G-patch domain and ankyrin repeats 1 [Source:HGNC Symbol;Acc:HGNC:13920]
X	101391011	101412297	ENSG00000257529	RPL36A-HNRNPH2	GO:0003735(structural constituent of ribosome);GO:0005783(endoplasmic reticulum);GO:0005829(cytosol);GO:0005840(ribosome);GO:0005886(plasma membrane);GO:0006412(translation)	RPL36A-HNRNPH2 readthrough [Source:HGNC Symbol;Acc:HGNC:48349]
chr19	12938578	12944489	ENSG00000179218	CALR	GO:0000122(negative regulation of transcription by RNA polymerase II);GO:0001669(acrosomal vesicle);GO:0001849(complement component C1q complex binding);GO:0002474(antigen processing and presentation of peptide antigen via MHC class I);GO:0002479(antigen processing and presentation of exogenous peptide antigen via MHC class I, TAP-dependent);GO:0002502(peptide antigen assembly with MHC class I pr…	calreticulin [Source:HGNC Symbol;Acc:HGNC:1455]
chr3	180868141	180982753	ENSG00000114416	FXR1	GO:0000381(regulation of alternative mRNA splicing, via spliceosome);GO:0001934(positive regulation of protein phosphorylation);GO:0003676(nucleic acid binding);GO:0003723(RNA binding);GO:0003729(mRNA binding);GO:0003730(mRNA 3'-UTR binding);GO:0005515(protein binding);GO:0005634(nucleus);GO:0005730(nucleolus);GO:0005737(cytoplasm);GO:0005829(cytosol);GO:0005844(polysome);GO:0006417(regulation of…	FMR1 autosomal homolog 1 [Source:HGNC Symbol;Acc:HGNC:4023]
chr19	18899514	18919387	ENSG00000105669	COPE	GO:0000139(Golgi membrane);GO:0005198(structural molecule activity);GO:0005515(protein binding);GO:0005654(nucleoplasm);GO:0005737(cytoplasm);GO:0005789(endoplasmic reticulum membrane);GO:0005794(Golgi apparatus);GO:0005829(cytosol);GO:0006888(endoplasmic reticulum to Golgi vesicle-mediated transport);GO:0006890(retrograde vesicle-mediated transport, Golgi to endoplasmic reticulum);GO:0006891(int…	COPI coat complex subunit epsilon [Source:HGNC Symbol;Acc:HGNC:2234]
chr10	73796514	73811651	ENSG00000272916	AC022400	GO:0000139(Golgi membrane);GO:0008146(sulfotransferase activity);GO:0015016([heparan sulfate]-glucosamine N-sulfotransferase activity);GO:0016020(membrane);GO:0016740(transferase activity);GO:0016787(hydrolase activity);GO:0030210(heparin biosynthetic process)	novel transcript
chr5	43287470	43313512	ENSG00000112972	HMGCS1	GO:0001889(liver development);GO:0003824(catalytic activity);GO:0004421(hydroxymethylglutaryl-CoA synthase activity);GO:0005737(cytoplasm);GO:0005829(cytosol);GO:0006084(acetyl-CoA metabolic process);GO:0006629(lipid metabolic process);GO:0006694(steroid biosynthetic process);GO:0006695(cholesterol biosynthetic process);GO:0007420(brain development);GO:0008144(drug binding);GO:0008202(steroid met…	3-hydroxy-3-methylglutaryl-CoA synthase 1 [Source:HGNC Symbol;Acc:HGNC:5007]
chr1	168225938	168253021	ENSG00000213064	SFT2D2	GO:0003674(molecular_function);GO:0005515(protein binding);GO:0008150(biological_process);GO:0015031(protein transport);GO:0016020(membrane);GO:0016021(integral component of membrane);GO:0016192(vesicle-mediated transport);GO:0070062(extracellular exosome);GO:0070062(extracellular exosome)	SFT2 domain containing 2 [Source:HGNC Symbol;Acc:HGNC:25140]
chr12	47963569	47968878	ENSG00000134291	TMEM106C	GO:0003674(molecular_function);GO:0005515(protein binding);GO:0005575(cellular_component);GO:0005783(endoplasmic reticulum);GO:0005789(endoplasmic reticulum membrane);GO:0008150(biological_process);GO:0016020(membrane);GO:0016021(integral component of membrane);GO:0016021(integral component of membrane)	transmembrane protein 106C [Source:HGNC Symbol;Acc:HGNC:28775]
chr15	44562696	44663678	ENSG00000104133	SPG11	GO:0005515(protein binding);GO:0005634(nucleus);GO:0005730(nucleolus);GO:0005737(cytoplasm);GO:0005765(lysosomal membrane);GO:0005829(cytosol);GO:0005886(plasma membrane);GO:0007040(lysosome organization);GO:0007268(chemical synaptic transmission);GO:0008088(axo-dendritic transport);GO:0030424(axon);GO:0030425(dendrite);GO:0031410(cytoplasmic vesicle);GO:0042995(cell projection);GO:0045202(synaps…	SPG11 vesicle trafficking associated, spatacsin [Source:HGNC Symbol;Acc:HGNC:11226]
chr2	210021421	210171409	ENSG00000144445	KANSL1L	GO:0000123(histone acetyltransferase complex);GO:0035035(histone acetyltransferase binding);GO:0043981(histone H4-K5 acetylation);GO:0043982(histone H4-K8 acetylation);GO:0043984(histone H4-K16 acetylation);GO:0043995(histone acetyltransferase activity (H4-K5 specific));GO:0043996(histone acetyltransferase activity (H4-K8 specific));GO:0044545(NSL complex);GO:0046972(histone acetyltransferase act…	KAT8 regulatory NSL complex subunit 1 like [Source:HGNC Symbol;Acc:HGNC:26310]
chr7	23504780	23532041	ENSG00000164548	TRA2A	GO:0000398(mRNA splicing, via spliceosome);GO:0003676(nucleic acid binding);GO:0003723(RNA binding);GO:0005515(protein binding);GO:0005634(nucleus);GO:0005654(nucleoplasm);GO:0005681(spliceosomal complex);GO:0005730(nucleolus);GO:0006397(mRNA processing);GO:0008380(RNA splicing);GO:0043231(intracellular membrane-bounded organelle);GO:0048026(positive regulation of mRNA splicing, via spliceosome);…	transformer 2 alpha homolog [Source:HGNC Symbol;Acc:HGNC:16645]
chr13	77044657	77327094	ENSG00000005810	MYCBP2	GO:0005085(guanyl-nucleotide exchange factor activity);GO:0005515(protein binding);GO:0005634(nucleus);GO:0005654(nucleoplasm);GO:0005737(cytoplasm);GO:0005856(cytoskeleton);GO:0008045(motor neuron axon guidance);GO:0008270(zinc ion binding);GO:0008536(Ran GTPase binding);GO:0015630(microtubule cytoskeleton);GO:0016020(membrane);GO:0016567(protein ubiquitination);GO:0016740(transferase activity);…	MYC binding protein 2 [Source:HGNC Symbol;Acc:HGNC:23386]
chr2	72129238	72148038	ENSG00000003137	CYP26B1	GO:0001709(cell fate determination);GO:0001768(establishment of T cell polarity);GO:0001822(kidney development);GO:0001972(retinoic acid binding);GO:0004497(monooxygenase activity);GO:0005506(iron ion binding);GO:0005737(cytoplasm);GO:0005783(endoplasmic reticulum);GO:0005789(endoplasmic reticulum membrane);GO:0006766(vitamin metabolic process);GO:0006805(xenobiotic metabolic process);GO:0006954(…	cytochrome P450 family 26 subfamily B member 1 [Source:HGNC Symbol;Acc:HGNC:20581]
X	30827442	30975084	ENSG00000157625	TAB3	GO:0000187(activation of MAPK activity);GO:0002223(stimulatory C-type lectin receptor signaling pathway);GO:0002755(MyD88-dependent toll-like receptor signaling pathway);GO:0005515(protein binding);GO:0005829(cytosol);GO:0005886(plasma membrane);GO:0007249(I-kappaB kinase/NF-kappaB signaling);GO:0007254(JNK cascade);GO:0010008(endosome membrane);GO:0010507(negative regulation of autophagy);GO:003…	TGF-beta activated kinase 1 (MAP3K7) binding protein 3 [Source:HGNC Symbol;Acc:HGNC:30681]
chr19	38815422	38831841	ENSG00000104823	ECH1	GO:0003824(catalytic activity);GO:0005515(protein binding);GO:0005739(mitochondrion);GO:0005777(peroxisome);GO:0005782(peroxisomal matrix);GO:0005829(cytosol);GO:0006625(protein targeting to peroxisome);GO:0006629(lipid metabolic process);GO:0006631(fatty acid metabolic process);GO:0006635(fatty acid beta-oxidation);GO:0016020(membrane);GO:0016853(isomerase activity);GO:0051750(delta3,5-delta2,4-…	enoyl-CoA hydratase 1 [Source:HGNC Symbol;Acc:HGNC:3149]
chr3	105655461	105869552	ENSG00000114423	CBLB	GO:0001784(phosphotyrosine residue binding);GO:0004842(ubiquitin-protein transferase activity);GO:0005509(calcium ion binding);GO:0005515(protein binding);GO:0005654(nucleoplasm);GO:0005737(cytoplasm);GO:0005829(cytosol);GO:0005886(plasma membrane);GO:0006607(NLS-bearing protein import into nucleus);GO:0007165(signal transduction);GO:0007166(cell surface receptor signaling pathway);GO:0007175(neg…	Cbl proto-oncogene B [Source:HGNC Symbol;Acc:HGNC:1542]
chr6	149963943	149973715	ENSG00000111981	ULBP1	GO:0002376(immune system process);GO:0005515(protein binding);GO:0005615(extracellular space);GO:0005783(endoplasmic reticulum);GO:0005829(cytosol);GO:0005886(plasma membrane);GO:0009897(external side of plasma membrane);GO:0016020(membrane);GO:0016032(viral process);GO:0030101(natural killer cell activation);GO:0031225(anchored component of membrane);GO:0042267(natural killer cell mediated cytot…	UL16 binding protein 1 [Source:HGNC Symbol;Acc:HGNC:14893]
chr2	229922302	230013119	ENSG00000153832	FBXO36	GO:0005515(protein binding);GO:0005515(protein binding)	F-box protein 36 [Source:HGNC Symbol;Acc:HGNC:27020]
chr15	58771192	58861900	ENSG00000128923	MINDY2	GO:0004843(thiol-dependent ubiquitin-specific protease activity);GO:0005654(nucleoplasm);GO:0005829(cytosol);GO:0006508(proteolysis);GO:0008150(biological_process);GO:0008233(peptidase activity);GO:0008234(cysteine-type peptidase activity);GO:0016787(hydrolase activity);GO:0016807(cysteine-type carboxypeptidase activity);GO:0036435(K48-linked polyubiquitin modification-dependent protein binding);…	MINDY lysine 48 deubiquitinase 2 [Source:HGNC Symbol;Acc:HGNC:26954]
chr16	2969270	2973484	ENSG00000162073	PAQR4	GO:0016020(membrane);GO:0016021(integral component of membrane);GO:0038023(signaling receptor activity);GO:0038023(signaling receptor activity)	progestin and adipoQ receptor family member 4 [Source:HGNC Symbol;Acc:HGNC:26386]
chr5	115124762	115180546	ENSG00000152503	TRIM36	GO:0000209(protein polyubiquitination);GO:0000281(mitotic cytokinesis);GO:0001669(acrosomal vesicle);GO:0004842(ubiquitin-protein transferase activity);GO:0005515(protein binding);GO:0005737(cytoplasm);GO:0005829(cytosol);GO:0005856(cytoskeleton);GO:0007051(spindle organization);GO:0007340(acrosome reaction);GO:0008270(zinc ion binding);GO:0016567(protein ubiquitination);GO:0016740(transferase ac…	tripartite motif containing 36 [Source:HGNC Symbol;Acc:HGNC:16280]
chr3	129555214	129606676	ENSG00000004399	PLXND1	GO:0001525(angiogenesis);GO:0001569(branching involved in blood vessel morphogenesis);GO:0001822(kidney development);GO:0002116(semaphorin receptor complex);GO:0003151(outflow tract morphogenesis);GO:0003279(cardiac septum development);GO:0005515(protein binding);GO:0005886(plasma membrane);GO:0005887(integral component of plasma membrane);GO:0007162(negative regulation of cell adhesion);GO:00071…	plexin D1 [Source:HGNC Symbol;Acc:HGNC:9107]
chr13	38687077	38887131	ENSG00000150893	FREM2	GO:0001654(eye development);GO:0001822(kidney development);GO:0002009(morphogenesis of an epithelium);GO:0005515(protein binding);GO:0005604(basement membrane);GO:0005886(plasma membrane);GO:0007154(cell communication);GO:0007155(cell adhesion);GO:0007275(multicellular organism development);GO:0007507(heart development);GO:0016020(membrane);GO:0016021(integral component of membrane);GO:0042733(em…	FRAS1 related extracellular matrix 2 [Source:HGNC Symbol;Acc:HGNC:25396]
chr1	202348699	202592706	ENSG00000077157	PPP1R12B	GO:0000086(G2/M transition of mitotic cell cycle);GO:0004857(enzyme inhibitor activity);GO:0005515(protein binding);GO:0005654(nucleoplasm);GO:0005737(cytoplasm);GO:0005829(cytosol);GO:0005856(cytoskeleton);GO:0006937(regulation of muscle contraction);GO:0007165(signal transduction);GO:0008047(enzyme activator activity);GO:0019208(phosphatase regulator activity);GO:0019901(protein kinase binding)…	protein phosphatase 1 regulatory subunit 12B [Source:HGNC Symbol;Acc:HGNC:7619]
chr12	101280105	101386618	ENSG00000120800	UTP20	GO:0000447(endonucleolytic cleavage in ITS1 to separate SSU-rRNA from 5.8S rRNA and LSU-rRNA from tricistronic rRNA transcript (SSU-rRNA, 5.8S rRNA, LSU-rRNA));GO:0000472(endonucleolytic cleavage to generate mature 5'-end of SSU-rRNA from (SSU-rRNA, 5.8S rRNA, LSU-rRNA));GO:0000480(endonucleolytic cleavage in 5'-ETS of tricistronic rRNA transcript (SSU-rRNA, 5.8S rRNA, LSU-rRNA));GO:0003723(RNA b…	UTP20 small subunit processome component [Source:HGNC Symbol;Acc:HGNC:17897]
chr18	31447741	31478702	ENSG00000134757	DSG3	GO:0001533(cornified envelope);GO:0005509(calcium ion binding);GO:0005829(cytosol);GO:0005886(plasma membrane);GO:0005911(cell-cell junction);GO:0007155(cell adhesion);GO:0007156(homophilic cell adhesion via plasma membrane adhesion molecules);GO:0016020(membrane);GO:0016021(integral component of membrane);GO:0030054(cell junction);GO:0030057(desmosome);GO:0031424(keratinization);GO:0046872(metal…	desmoglein 3 [Source:HGNC Symbol;Acc:HGNC:3050]
chr6	21593751	21598619	ENSG00000124766	SOX4	GO:0000790(nuclear chromatin);GO:0000976(transcription regulatory region sequence-specific DNA binding);GO:0000978(RNA polymerase II cis-regulatory region sequence-specific DNA binding);GO:0000981(DNA-binding transcription factor activity, RNA polymerase II-specific);GO:0001228(DNA-binding transcription activator activity, RNA polymerase II-specific);GO:0001501(skeletal system development);GO:000…	SRY-box transcription factor 4 [Source:HGNC Symbol;Acc:HGNC:11200]
chr1	178725147	178921841	ENSG00000116191	RALGPS2	GO:0005085(guanyl-nucleotide exchange factor activity);GO:0005515(protein binding);GO:0005737(cytoplasm);GO:0005886(plasma membrane);GO:0007264(small GTPase mediated signal transduction);GO:0016020(membrane);GO:0032485(regulation of Ral protein signal transduction);GO:0032485(regulation of Ral protein signal transduction)	Ral GEF with PH domain and SH3 binding motif 2 [Source:HGNC Symbol;Acc:HGNC:30279]
chr20	34844720	34872856	ENSG00000131067	GGT7	GO:0000048(peptidyltransferase activity);GO:0005515(protein binding);GO:0005886(plasma membrane);GO:0006412(translation);GO:0006508(proteolysis);GO:0006749(glutathione metabolic process);GO:0006750(glutathione biosynthetic process);GO:0006751(glutathione catabolic process);GO:0007283(spermatogenesis);GO:0016020(membrane);GO:0016021(integral component of membrane);GO:0016740(transferase activity);…	gamma-glutamyltransferase 7 [Source:HGNC Symbol;Acc:HGNC:4259]
chr11	74012714	74171210	ENSG00000168014	C2CD3	GO:0001701(in utero embryonic development);GO:0001947(heart looping);GO:0005515(protein binding);GO:0005737(cytoplasm);GO:0005813(centrosome);GO:0005814(centriole);GO:0005829(cytosol);GO:0005856(cytoskeleton);GO:0007389(pattern specification process);GO:0007420(brain development);GO:0008589(regulation of smoothened signaling pathway);GO:0016485(protein processing);GO:0021915(neural tube developme…	C2 domain containing 3 centriole elongation regulator [Source:HGNC Symbol;Acc:HGNC:24564]
chr8	22620418	22669148	ENSG00000147439	BIN3	GO:0000917(division septum assembly);GO:0005515(protein binding);GO:0005737(cytoplasm);GO:0005856(cytoskeleton);GO:0005884(actin filament);GO:0006897(endocytosis);GO:0007015(actin filament organization);GO:0007049(cell cycle);GO:0008092(cytoskeletal protein binding);GO:0008093(cytoskeletal adaptor activity);GO:0008104(protein localization);GO:0008289(lipid binding);GO:0009826(unidimensional cell …	bridging integrator 3 [Source:HGNC Symbol;Acc:HGNC:1054]
chr8	133454848	133571940	ENSG00000008513	ST3GAL1	GO:0000139(Golgi membrane);GO:0003836(beta-galactoside (CMP) alpha-2,3-sialyltransferase activity);GO:0005576(extracellular region);GO:0005794(Golgi apparatus);GO:0006054(N-acetylneuraminate metabolic process);GO:0006464(cellular protein modification process);GO:0006468(protein phosphorylation);GO:0006486(protein glycosylation);GO:0006487(protein N-linked glycosylation);GO:0008373(sialyltransfera…	ST3 beta-galactoside alpha-2,3-sialyltransferase 1 [Source:HGNC Symbol;Acc:HGNC:10862]
chr3	195274745	195443044	ENSG00000114331	ACAP2	GO:0001726(ruffle);GO:0005096(GTPase activator activity);GO:0005515(protein binding);GO:0005768(endosome);GO:0010008(endosome membrane);GO:0016020(membrane);GO:0017137(Rab GTPase binding);GO:0030029(actin filament-based process);GO:0032456(endocytic recycling);GO:0043547(positive regulation of GTPase activity);GO:0046872(metal ion binding);GO:0080025(phosphatidylinositol-3,5-bisphosphate binding)…	ArfGAP with coiled-coil, ankyrin repeat and PH domains 2 [Source:HGNC Symbol;Acc:HGNC:16469]
chr3	189631389	189897276	ENSG00000073282	TP63	GO:0000122(negative regulation of transcription by RNA polymerase II);GO:0000790(nuclear chromatin);GO:0000976(transcription regulatory region sequence-specific DNA binding);GO:0000981(DNA-binding transcription factor activity, RNA polymerase II-specific);GO:0001228(DNA-binding transcription activator activity, RNA polymerase II-specific);GO:0001302(replicative cell aging);GO:0001501(skeletal sys…	tumor protein p63 [Source:HGNC Symbol;Acc:HGNC:15979]
chr6	32844136	32859851	ENSG00000240065	PSMB9	GO:0000165(MAPK cascade);GO:0000209(protein polyubiquitination);GO:0000502(proteasome complex);GO:0002223(stimulatory C-type lectin receptor signaling pathway);GO:0002376(immune system process);GO:0002479(antigen processing and presentation of exogenous peptide antigen via MHC class I, TAP-dependent);GO:0004175(endopeptidase activity);GO:0004298(threonine-type endopeptidase activity);GO:0005515(p…	proteasome 20S subunit beta 9 [Source:HGNC Symbol;Acc:HGNC:9546]
chr8	60678740	60868028	ENSG00000171316	CHD7	GO:0000166(nucleotide binding);GO:0000978(RNA polymerase II cis-regulatory region sequence-specific DNA binding);GO:0001501(skeletal system development);GO:0001568(blood vessel development);GO:0001701(in utero embryonic development);GO:0001974(blood vessel remodeling);GO:0003007(heart morphogenesis);GO:0003222(ventricular trabecula myocardium morphogenesis);GO:0003226(right ventricular compact my…	chromodomain helicase DNA binding protein 7 [Source:HGNC Symbol;Acc:HGNC:20626]
chr6	138161939	138344663	ENSG00000112379	ARFGEF3	GO:0005085(guanyl-nucleotide exchange factor activity);GO:0005086(ARF guanyl-nucleotide exchange factor activity);GO:0005737(cytoplasm);GO:0010923(negative regulation of phosphatase activity);GO:0016020(membrane);GO:0016021(integral component of membrane);GO:0030036(actin cytoskeleton organization);GO:0030133(transport vesicle);GO:0030658(transport vesicle membrane);GO:0031410(cytoplasmic vesicle…	ARFGEF family member 3 [Source:HGNC Symbol;Acc:HGNC:21213]
chr1	631074	632616	ENSG00000237973	MTCO1P12	NA	MT-CO1 pseudogene 12 [Source:HGNC Symbol;Acc:HGNC:52014]
chr17	5499427	5501006	ENSG00000286190	AC055839	GO:0016020(membrane);GO:0016021(integral component of membrane)	uncharacterized LOC728392 [Source:NCBI gene (formerly Entrezgene);Acc:728392]
chr1	149903318	149917844	ENSG00000159164	SV2A	GO:0005783(endoplasmic reticulum);GO:0005886(plasma membrane);GO:0005911(cell-cell junction);GO:0006836(neurotransmitter transport);GO:0006874(cellular calcium ion homeostasis);GO:0007268(chemical synaptic transmission);GO:0008021(synaptic vesicle);GO:0014052(regulation of gamma-aminobutyric acid secretion);GO:0016020(membrane);GO:0016021(integral component of membrane);GO:0019901(protein kinase …	synaptic vesicle glycoprotein 2A [Source:HGNC Symbol;Acc:HGNC:20566]
chr14	21521080	21537216	ENSG00000165821	SALL2	GO:0000122(negative regulation of transcription by RNA polymerase II);GO:0000977(RNA polymerase II regulatory region sequence-specific DNA binding);GO:0001228(DNA-binding transcription activator activity, RNA polymerase II-specific);GO:0001654(eye development);GO:0003676(nucleic acid binding);GO:0003677(DNA binding);GO:0003700(DNA-binding transcription factor activity);GO:0005515(protein binding)…	spalt like transcription factor 2 [Source:HGNC Symbol;Acc:HGNC:10526]
chr1	17249098	17284233	ENSG00000142619	PADI3	GO:0004668(protein-arginine deiminase activity);GO:0005509(calcium ion binding);GO:0005515(protein binding);GO:0005634(nucleus);GO:0005737(cytoplasm);GO:0005829(cytosol);GO:0006325(chromatin organization);GO:0016787(hydrolase activity);GO:0018101(protein citrullination);GO:0036414(histone citrullination);GO:0042802(identical protein binding)	peptidyl arginine deiminase 3 [Source:HGNC Symbol;Acc:HGNC:18337]
chr17	41513745	41522529	ENSG00000171346	KRT15	GO:0005198(structural molecule activity);GO:0005200(structural constituent of cytoskeleton);GO:0005515(protein binding);GO:0005634(nucleus);GO:0005829(cytosol);GO:0005882(intermediate filament);GO:0007010(cytoskeleton organization);GO:0008544(epidermis development);GO:0031424(keratinization);GO:0070062(extracellular exosome);GO:0070268(cornification);GO:0097110(scaffold protein binding);GO:009711…	keratin 15 [Source:HGNC Symbol;Acc:HGNC:6421]
chr15	89361579	89398487	ENSG00000255571	MIR9-3HG	NA	MIR9-3 host gene [Source:HGNC Symbol;Acc:HGNC:27388]
chr11	62433542	62556235	ENSG00000124942	AHNAK	GO:0003723(RNA binding);GO:0005515(protein binding);GO:0005634(nucleus);GO:0005737(cytoplasm);GO:0005765(lysosomal membrane);GO:0005829(cytosol);GO:0005886(plasma membrane);GO:0005925(focal adhesion);GO:0015629(actin cytoskeleton);GO:0016020(membrane);GO:0030315(T-tubule);GO:0031982(vesicle);GO:0042383(sarcolemma);GO:0043034(costamere);GO:0043484(regulation of RNA splicing);GO:0044291(cell-cell c…	AHNAK nucleoprotein [Source:HGNC Symbol;Acc:HGNC:347]
chr6	113857345	113863475	ENSG00000277443	MARCKS	GO:0003779(actin binding);GO:0005080(protein kinase C binding);GO:0005516(calmodulin binding);GO:0005737(cytoplasm);GO:0005813(centrosome);GO:0005856(cytoskeleton);GO:0005886(plasma membrane);GO:0005925(focal adhesion);GO:0005938(cell cortex);GO:0015629(actin cytoskeleton);GO:0016020(membrane);GO:0032432(actin filament bundle);GO:0042585(germinal vesicle);GO:0042802(identical protein binding);GO:…	myristoylated alanine rich protein kinase C substrate [Source:HGNC Symbol;Acc:HGNC:6759]
chr2	110360608	110363737	ENSG00000230650	AC140479	NA	zinc finger protein 532 (ZNF532) pseudogene
chr3	185506262	185552588	ENSG00000163898	LIPH	GO:0004465(lipoprotein lipase activity);GO:0004620(phospholipase activity);GO:0004806(triglyceride lipase activity);GO:0005576(extracellular region);GO:0005615(extracellular space);GO:0005886(plasma membrane);GO:0006629(lipid metabolic process);GO:0006633(fatty acid biosynthetic process);GO:0006654(phosphatidic acid biosynthetic process);GO:0008201(heparin binding);GO:0016020(membrane);GO:0016042…	lipase H [Source:HGNC Symbol;Acc:HGNC:18483]
chr8	66628487	66667231	ENSG00000175073	VCPIP1	GO:0000278(mitotic cell cycle);GO:0004843(thiol-dependent ubiquitin-specific protease activity);GO:0005737(cytoplasm);GO:0005783(endoplasmic reticulum);GO:0005788(endoplasmic reticulum lumen);GO:0005794(Golgi apparatus);GO:0005795(Golgi stack);GO:0006508(proteolysis);GO:0007030(Golgi organization);GO:0008233(peptidase activity);GO:0008234(cysteine-type peptidase activity);GO:0016320(endoplasmic r…	valosin containing protein interacting protein 1 [Source:HGNC Symbol;Acc:HGNC:30897]
chr17	5440917	5468982	ENSG00000005100	DHX33	GO:0000166(nucleotide binding);GO:0000182(rDNA binding);GO:0003676(nucleic acid binding);GO:0003723(RNA binding);GO:0003724(RNA helicase activity);GO:0003725(double-stranded RNA binding);GO:0003729(mRNA binding);GO:0004386(helicase activity);GO:0005515(protein binding);GO:0005524(ATP binding);GO:0005634(nucleus);GO:0005654(nucleoplasm);GO:0005730(nucleolus);GO:0005737(cytoplasm);GO:0006413(transl…	DEAH-box helicase 33 [Source:HGNC Symbol;Acc:HGNC:16718]
chr2	54456317	54671446	ENSG00000115306	SPTBN1	GO:0000165(MAPK cascade);GO:0000281(mitotic cytokinesis);GO:0003723(RNA binding);GO:0003779(actin binding);GO:0005200(structural constituent of cytoskeleton);GO:0005515(protein binding);GO:0005516(calmodulin binding);GO:0005543(phospholipid binding);GO:0005634(nucleus);GO:0005730(nucleolus);GO:0005737(cytoplasm);GO:0005829(cytosol);GO:0005856(cytoskeleton);GO:0005886(plasma membrane);GO:0006888(e…	spectrin beta, non-erythrocytic 1 [Source:HGNC Symbol;Acc:HGNC:11275]
X	124375903	124963817	ENSG00000009694	TENM1	GO:0005576(extracellular region);GO:0005634(nucleus);GO:0005737(cytoplasm);GO:0005783(endoplasmic reticulum);GO:0005794(Golgi apparatus);GO:0005856(cytoskeleton);GO:0005886(plasma membrane);GO:0005887(integral component of plasma membrane);GO:0006359(regulation of transcription by RNA polymerase III);GO:0006955(immune response);GO:0007157(heterophilic cell-cell adhesion via plasma membrane cell a…	teneurin transmembrane protein 1 [Source:HGNC Symbol;Acc:HGNC:8117]
chr18	721588	812546	ENSG00000176105	YES1	GO:0000166(nucleotide binding);GO:0001784(phosphotyrosine residue binding);GO:0004672(protein kinase activity);GO:0004713(protein tyrosine kinase activity);GO:0004715(non-membrane spanning protein tyrosine kinase activity);GO:0005102(signaling receptor binding);GO:0005154(epidermal growth factor receptor binding);GO:0005515(protein binding);GO:0005524(ATP binding);GO:0005737(cytoplasm);GO:0005794…	YES proto-oncogene 1, Src family tyrosine kinase [Source:HGNC Symbol;Acc:HGNC:12841]
chr3	170357678	170396835	ENSG00000136603	SKIL	GO:0000122(negative regulation of transcription by RNA polymerase II);GO:0000978(RNA polymerase II cis-regulatory region sequence-specific DNA binding);GO:0000981(DNA-binding transcription factor activity, RNA polymerase II-specific);GO:0001227(DNA-binding transcription repressor activity, RNA polymerase II-specific);GO:0001669(acrosomal vesicle);GO:0001825(blastocyst formation);GO:0002260(lympho…	SKI like proto-oncogene [Source:HGNC Symbol;Acc:HGNC:10897]
chr17	32350117	32381886	ENSG00000010244	ZNF207	GO:0000070(mitotic sister chromatid segregation);GO:0000775(chromosome, centromeric region);GO:0000776(kinetochore);GO:0000777(condensed chromosome kinetochore);GO:0001578(microtubule bundle formation);GO:0003676(nucleic acid binding);GO:0003677(DNA binding);GO:0003700(DNA-binding transcription factor activity);GO:0003723(RNA binding);GO:0005515(protein binding);GO:0005634(nucleus);GO:0005654(nuc…	zinc finger protein 207 [Source:HGNC Symbol;Acc:HGNC:12998]
chr3	37243177	37366751	ENSG00000144674	GOLGA4	GO:0000139(Golgi membrane);GO:0005515(protein binding);GO:0005654(nucleoplasm);GO:0005737(cytoplasm);GO:0005794(Golgi apparatus);GO:0005802(trans-Golgi network);GO:0005829(cytosol);GO:0016020(membrane);GO:0016192(vesicle-mediated transport);GO:0043001(Golgi to plasma membrane protein transport);GO:0045773(positive regulation of axon extension);GO:0051020(GTPase binding);GO:0070062(extracellular e…	golgin A4 [Source:HGNC Symbol;Acc:HGNC:4427]
chr1	145992435	145996579	ENSG00000265972	TXNIP	GO:0000122(negative regulation of transcription by RNA polymerase II);GO:0004857(enzyme inhibitor activity);GO:0005515(protein binding);GO:0005634(nucleus);GO:0005737(cytoplasm);GO:0005758(mitochondrial intermembrane space);GO:0005829(cytosol);GO:0006606(protein import into nucleus);GO:0006979(response to oxidative stress);GO:0007049(cell cycle);GO:0009612(response to mechanical stimulus);GO:0009…	thioredoxin interacting protein [Source:HGNC Symbol;Acc:HGNC:16952]
chr5	24487100	24644978	ENSG00000040731	CDH10	GO:0000902(cell morphogenesis);GO:0005509(calcium ion binding);GO:0005886(plasma membrane);GO:0005912(adherens junction);GO:0007043(cell-cell junction assembly);GO:0007155(cell adhesion);GO:0007156(homophilic cell adhesion via plasma membrane adhesion molecules);GO:0016020(membrane);GO:0016021(integral component of membrane);GO:0016339(calcium-dependent cell-cell adhesion via plasma membrane cell…	cadherin 10 [Source:HGNC Symbol;Acc:HGNC:1749]
chr14	67676800	67695793	ENSG00000072042	RDH11	GO:0001523(retinoid metabolic process);GO:0004745(retinol dehydrogenase activity);GO:0005515(protein binding);GO:0005783(endoplasmic reticulum);GO:0005789(endoplasmic reticulum membrane);GO:0016020(membrane);GO:0016021(integral component of membrane);GO:0016491(oxidoreductase activity);GO:0016616(oxidoreductase activity, acting on the CH-OH group of donors, NAD or NADP as acceptor);GO:0042572(ret…	retinol dehydrogenase 11 [Source:HGNC Symbol;Acc:HGNC:17964]
chr5	173232109	173235311	ENSG00000183072	NKX2-5	GO:0000122(negative regulation of transcription by RNA polymerase II);GO:0000790(nuclear chromatin);GO:0000976(transcription regulatory region sequence-specific DNA binding);GO:0000978(RNA polymerase II cis-regulatory region sequence-specific DNA binding);GO:0000981(DNA-binding transcription factor activity, RNA polymerase II-specific);GO:0001228(DNA-binding transcription activator activity, RNA …	NK2 homeobox 5 [Source:HGNC Symbol;Acc:HGNC:2488]
chr3	149369022	149377692	ENSG00000169908	TM4SF1	GO:0001825(blastocyst formation);GO:0003674(molecular_function);GO:0005515(protein binding);GO:0005887(integral component of plasma membrane);GO:0008150(biological_process);GO:0016020(membrane);GO:0016021(integral component of membrane);GO:0016021(integral component of membrane)	transmembrane 4 L six family member 1 [Source:HGNC Symbol;Acc:HGNC:11853]
chr20	41028822	41124487	ENSG00000198900	TOP1	GO:0000228(nuclear chromosome);GO:0000932(P-body);GO:0000978(RNA polymerase II cis-regulatory region sequence-specific DNA binding);GO:0001650(fibrillar center);GO:0003677(DNA binding);GO:0003682(chromatin binding);GO:0003690(double-stranded DNA binding);GO:0003697(single-stranded DNA binding);GO:0003723(RNA binding);GO:0003916(DNA topoisomerase activity);GO:0003917(DNA topoisomerase type I (sing…	DNA topoisomerase I [Source:HGNC Symbol;Acc:HGNC:11986]
chr1	205302063	205321745	ENSG00000163545	NUAK2	GO:0000166(nucleotide binding);GO:0000287(magnesium ion binding);GO:0004672(protein kinase activity);GO:0004674(protein serine/threonine kinase activity);GO:0005515(protein binding);GO:0005524(ATP binding);GO:0005634(nucleus);GO:0005737(cytoplasm);GO:0006468(protein phosphorylation);GO:0006915(apoptotic process);GO:0016301(kinase activity);GO:0016310(phosphorylation);GO:0016740(transferase activi…	NUAK family kinase 2 [Source:HGNC Symbol;Acc:HGNC:29558]
chr10	60026298	60733490	ENSG00000151150	ANK3	GO:0000281(mitotic cytokinesis);GO:0005200(structural constituent of cytoskeleton);GO:0005515(protein binding);GO:0005737(cytoplasm);GO:0005764(lysosome);GO:0005783(endoplasmic reticulum);GO:0005794(Golgi apparatus);GO:0005829(cytosol);GO:0005856(cytoskeleton);GO:0005886(plasma membrane);GO:0005923(bicellular tight junction);GO:0006888(endoplasmic reticulum to Golgi vesicle-mediated transport);GO…	ankyrin 3 [Source:HGNC Symbol;Acc:HGNC:494]
chr16	15434475	15625028	ENSG00000166780	BMERB1	GO:0005515(protein binding);GO:0007026(negative regulation of microtubule depolymerization);GO:0015630(microtubule cytoskeleton);GO:0021822(negative regulation of cell motility involved in cerebral cortex radial glia guided migration);GO:0021822(negative regulation of cell motility involved in cerebral cortex radial glia guided migration)	bMERB domain containing 1 [Source:HGNC Symbol;Acc:HGNC:19213]
chr17	82228397	82261129	ENSG00000141526	SLC16A3	GO:0003723(RNA binding);GO:0005515(protein binding);GO:0005886(plasma membrane);GO:0005887(integral component of plasma membrane);GO:0006090(pyruvate metabolic process);GO:0008028(monocarboxylic acid transmembrane transporter activity);GO:0015129(lactate transmembrane transporter activity);GO:0015293(symporter activity);GO:0015718(monocarboxylic acid transport);GO:0016020(membrane);GO:0016021(int…	solute carrier family 16 member 3 [Source:HGNC Symbol;Acc:HGNC:10924]
chr19	9853718	9936552	ENSG00000105088	OLFM2	GO:0005515(protein binding);GO:0005576(extracellular region);GO:0005634(nucleus);GO:0005654(nucleoplasm);GO:0005737(cytoplasm);GO:0007601(visual perception);GO:0007626(locomotory behavior);GO:0009306(protein secretion);GO:0016020(membrane);GO:0030054(cell junction);GO:0032281(AMPA glutamate receptor complex);GO:0045202(synapse);GO:0051152(positive regulation of smooth muscle cell differentiation)…	olfactomedin 2 [Source:HGNC Symbol;Acc:HGNC:17189]
chr14	22598237	22613215	ENSG00000100439	ABHD4	GO:0004622(lysophospholipase activity);GO:0005515(protein binding);GO:0005789(endoplasmic reticulum membrane);GO:0005811(lipid droplet);GO:0006629(lipid metabolic process);GO:0006654(phosphatidic acid biosynthetic process);GO:0016042(lipid catabolic process);GO:0016787(hydrolase activity);GO:0036152(phosphatidylethanolamine acyl-chain remodeling);GO:0042171(lysophosphatidic acid acyltransferase a…	abhydrolase domain containing 4, N-acyl phospholipase B [Source:HGNC Symbol;Acc:HGNC:20154]
chr9	137241287	137243707	ENSG00000188229	TUBB4B	GO:0000086(G2/M transition of mitotic cell cycle);GO:0000166(nucleotide binding);GO:0000226(microtubule cytoskeleton organization);GO:0000278(mitotic cell cycle);GO:0003725(double-stranded RNA binding);GO:0003924(GTPase activity);GO:0005200(structural constituent of cytoskeleton);GO:0005515(protein binding);GO:0005525(GTP binding);GO:0005576(extracellular region);GO:0005634(nucleus);GO:0005737(cy…	tubulin beta 4B class IVb [Source:HGNC Symbol;Acc:HGNC:20771]
chr8	103298433	103332866	ENSG00000164930	FZD6	GO:0001736(establishment of planar polarity);GO:0001843(neural tube closure);GO:0001942(hair follicle development);GO:0004888(transmembrane signaling receptor activity);GO:0004930(G protein-coupled receptor activity);GO:0005515(protein binding);GO:0005783(endoplasmic reticulum);GO:0005789(endoplasmic reticulum membrane);GO:0005886(plasma membrane);GO:0005887(integral component of plasma membrane)…	frizzled class receptor 6 [Source:HGNC Symbol;Acc:HGNC:4044]
chr12	52069246	52077494	ENSG00000123395	ATG101	GO:0000045(autophagosome assembly);GO:0000407(phagophore assembly site);GO:0005515(protein binding);GO:0005737(cytoplasm);GO:0005789(endoplasmic reticulum membrane);GO:0005829(cytosol);GO:0006914(autophagy);GO:0016236(macroautophagy);GO:0016241(regulation of macroautophagy);GO:0042802(identical protein binding);GO:0044877(protein-containing complex binding);GO:0044877(protein-containing complex b…	autophagy related 101 [Source:HGNC Symbol;Acc:HGNC:25679]
chr2	73986404	74108176	ENSG00000187605	TET3	GO:0001939(female pronucleus);GO:0001940(male pronucleus);GO:0003677(DNA binding);GO:0005506(iron ion binding);GO:0005515(protein binding);GO:0005634(nucleus);GO:0005694(chromosome);GO:0005737(cytoplasm);GO:0006211(5-methylcytosine catabolic process);GO:0006325(chromatin organization);GO:0006493(protein O-linked glycosylation);GO:0007275(multicellular organism development);GO:0008270(zinc ion bin…	tet methylcytosine dioxygenase 3 [Source:HGNC Symbol;Acc:HGNC:28313]
chr10	32009015	32056425	ENSG00000170759	KIF5B	GO:0000166(nucleotide binding);GO:0003774(motor activity);GO:0003777(microtubule motor activity);GO:0005515(protein binding);GO:0005524(ATP binding);GO:0005737(cytoplasm);GO:0005829(cytosol);GO:0005856(cytoskeleton);GO:0005871(kinesin complex);GO:0005874(microtubule);GO:0007018(microtubule-based movement);GO:0007028(cytoplasm organization);GO:0007411(axon guidance);GO:0007420(brain development);G…	kinesin family member 5B [Source:HGNC Symbol;Acc:HGNC:6324]
chr17	38705273	38729795	ENSG00000275023	MLLT6	GO:0003014(renal system process);GO:0005515(protein binding);GO:0005634(nucleus);GO:0006355(regulation of transcription, DNA-templated);GO:0007588(excretion);GO:0010765(positive regulation of sodium ion transport);GO:0031491(nucleosome binding);GO:0035811(negative regulation of urine volume);GO:0035812(renal sodium excretion);GO:0036359(renal potassium excretion);GO:0042393(histone binding);GO:00…	MLLT6, PHD finger containing [Source:HGNC Symbol;Acc:HGNC:7138]
chr12	117208142	117452170	ENSG00000089250	NOS1	GO:0001666(response to hypoxia);GO:0001917(photoreceptor inner segment);GO:0002028(regulation of sodium ion transport);GO:0003958(NADPH-hemoprotein reductase activity);GO:0004517(nitric-oxide synthase activity);GO:0005515(protein binding);GO:0005516(calmodulin binding);GO:0005634(nucleus);GO:0005654(nucleoplasm);GO:0005737(cytoplasm);GO:0005739(mitochondrion);GO:0005829(cytosol);GO:0005856(cytosk…	nitric oxide synthase 1 [Source:HGNC Symbol;Acc:HGNC:7872]
chr3	177019340	177228000	ENSG00000177565	TBL1XR1	GO:0000118(histone deacetylase complex);GO:0000122(negative regulation of transcription by RNA polymerase II);GO:0000976(transcription regulatory region sequence-specific DNA binding);GO:0001835(blastocyst hatching);GO:0002021(response to dietary excess);GO:0003677(DNA binding);GO:0003714(transcription corepressor activity);GO:0005515(protein binding);GO:0005634(nucleus);GO:0005654(nucleoplasm);G…	TBL1X receptor 1 [Source:HGNC Symbol;Acc:HGNC:29529]
chr16	8852942	8869012	ENSG00000153048	CARHSP1	GO:0000177(cytoplasmic exosome (RNase complex));GO:0000932(P-body);GO:0003676(nucleic acid binding);GO:0003723(RNA binding);GO:0003730(mRNA 3'-UTR binding);GO:0005515(protein binding);GO:0005737(cytoplasm);GO:0005829(cytosol);GO:0019902(phosphatase binding);GO:0035556(intracellular signal transduction);GO:0043186(P granule);GO:0043488(regulation of mRNA stability);GO:0043488(regulation of mRNA st…	calcium regulated heat stable protein 1 [Source:HGNC Symbol;Acc:HGNC:17150]
chr17	82829434	82840022	ENSG00000141579	ZNF750	GO:0000978(RNA polymerase II cis-regulatory region sequence-specific DNA binding);GO:0001228(DNA-binding transcription activator activity, RNA polymerase II-specific);GO:0005515(protein binding);GO:0005634(nucleus);GO:0008544(epidermis development);GO:0030154(cell differentiation);GO:0045944(positive regulation of transcription by RNA polymerase II);GO:0046872(metal ion binding);GO:1990841(promot…	zinc finger protein 750 [Source:HGNC Symbol;Acc:HGNC:25843]
chr2	230864639	230879248	ENSG00000135916	ITM2C	GO:0001540(amyloid-beta binding);GO:0005515(protein binding);GO:0005524(ATP binding);GO:0005764(lysosome);GO:0005765(lysosomal membrane);GO:0005794(Golgi apparatus);GO:0005886(plasma membrane);GO:0010977(negative regulation of neuron projection development);GO:0016020(membrane);GO:0016021(integral component of membrane);GO:0030182(neuron differentiation);GO:0042985(negative regulation of amyloid …	integral membrane protein 2C [Source:HGNC Symbol;Acc:HGNC:6175]
chr11	47465933	47565569	ENSG00000149187	CELF1	GO:0000381(regulation of alternative mRNA splicing, via spliceosome);GO:0000900(translation repressor activity, mRNA regulatory element binding);GO:0003676(nucleic acid binding);GO:0003723(RNA binding);GO:0003729(mRNA binding);GO:0005515(protein binding);GO:0005634(nucleus);GO:0005654(nucleoplasm);GO:0005737(cytoplasm);GO:0006376(mRNA splice site selection);GO:0006397(mRNA processing);GO:0007281(…	CUGBP Elav-like family member 1 [Source:HGNC Symbol;Acc:HGNC:2549]
chr17	1711493	1717174	ENSG00000186594	MIR22HG	NA	MIR22 host gene [Source:HGNC Symbol;Acc:HGNC:28219]
chr2	14632700	14650814	ENSG00000162981	LRATD1	GO:0000902(cell morphogenesis);GO:0005515(protein binding);GO:0005737(cytoplasm);GO:0048870(cell motility);GO:0048870(cell motility)	LRAT domain containing 1 [Source:HGNC Symbol;Acc:HGNC:20743]
chr3	120392293	120450993	ENSG00000163430	FSTL1	GO:0005509(calcium ion binding);GO:0005515(protein binding);GO:0005576(extracellular region);GO:0005615(extracellular space);GO:0005788(endoplasmic reticulum lumen);GO:0007275(multicellular organism development);GO:0008201(heparin binding);GO:0030154(cell differentiation);GO:0030509(BMP signaling pathway);GO:0030510(regulation of BMP signaling pathway);GO:0042594(response to starvation);GO:004368…	follistatin like 1 [Source:HGNC Symbol;Acc:HGNC:3972]
chr8	100257060	100336218	ENSG00000034677	RNF19A	GO:0000151(ubiquitin ligase complex);GO:0000209(protein polyubiquitination);GO:0000226(microtubule cytoskeleton organization);GO:0004842(ubiquitin-protein transferase activity);GO:0005737(cytoplasm);GO:0005813(centrosome);GO:0005815(microtubule organizing center);GO:0005829(cytosol);GO:0005856(cytoskeleton);GO:0006511(ubiquitin-dependent protein catabolic process);GO:0008134(transcription factor …	ring finger protein 19A, RBR E3 ubiquitin protein ligase [Source:HGNC Symbol;Acc:HGNC:13432]
chr1	16124337	16156069	ENSG00000142627	EPHA2	GO:0000166(nucleotide binding);GO:0001501(skeletal system development);GO:0001525(angiogenesis);GO:0001568(blood vessel development);GO:0001570(vasculogenesis);GO:0001618(virus receptor activity);GO:0001649(osteoblast differentiation);GO:0001818(negative regulation of cytokine production);GO:0002043(blood vessel endothelial cell proliferation involved in sprouting angiogenesis);GO:0004672(protein…	EPH receptor A2 [Source:HGNC Symbol;Acc:HGNC:3386]
chr11	118436490	118526832	ENSG00000118058	KMT2A	GO:0000976(transcription regulatory region sequence-specific DNA binding);GO:0000981(DNA-binding transcription factor activity, RNA polymerase II-specific);GO:0003677(DNA binding);GO:0003680(AT DNA binding);GO:0005515(protein binding);GO:0005634(nucleus);GO:0005654(nucleoplasm);GO:0005829(cytosol);GO:0006325(chromatin organization);GO:0006355(regulation of transcription, DNA-templated);GO:0006915…	lysine methyltransferase 2A [Source:HGNC Symbol;Acc:HGNC:7132]
chr12	123152320	123244014	ENSG00000051825	MPHOSPH9	GO:0000139(Golgi membrane);GO:0005737(cytoplasm);GO:0005794(Golgi apparatus);GO:0005814(centriole);GO:0005856(cytoskeleton);GO:0016020(membrane);GO:0016020(membrane)	M-phase phosphoprotein 9 [Source:HGNC Symbol;Acc:HGNC:7215]
chr4	40056850	40158252	ENSG00000078177	N4BP2	GO:0000166(nucleotide binding);GO:0004519(endonuclease activity);GO:0005515(protein binding);GO:0005524(ATP binding);GO:0005737(cytoplasm);GO:0005829(cytosol);GO:0016310(phosphorylation);GO:0016787(hydrolase activity);GO:0046404(ATP-dependent polydeoxyribonucleotide 5'-hydroxyl-kinase activity);GO:0090305(nucleic acid phosphodiester bond hydrolysis);GO:0090305(nucleic acid phosphodiester bond hyd…	NEDD4 binding protein 2 [Source:HGNC Symbol;Acc:HGNC:29851]
chr13	42272152	42323261	ENSG00000023516	AKAP11	GO:0005515(protein binding);GO:0005730(nucleolus);GO:0005737(cytoplasm);GO:0005777(peroxisome);GO:0005815(microtubule organizing center);GO:0005829(cytosol);GO:0005856(cytoskeleton);GO:0005886(plasma membrane);GO:0008104(protein localization);GO:0008157(protein phosphatase 1 binding);GO:0019207(kinase regulator activity);GO:0034237(protein kinase A regulatory subunit binding);GO:0035556(intracell…	A-kinase anchoring protein 11 [Source:HGNC Symbol;Acc:HGNC:369]
chr1	93149742	93180516	ENSG00000117500	TMED5	GO:0005515(protein binding);GO:0005783(endoplasmic reticulum);GO:0005789(endoplasmic reticulum membrane);GO:0005793(endoplasmic reticulum-Golgi intermediate compartment);GO:0005794(Golgi apparatus);GO:0005801(cis-Golgi network);GO:0006886(intracellular protein transport);GO:0006888(endoplasmic reticulum to Golgi vesicle-mediated transport);GO:0007030(Golgi organization);GO:0015031(protein transpo…	transmembrane p24 trafficking protein 5 [Source:HGNC Symbol;Acc:HGNC:24251]
chr14	44962190	45074431	ENSG00000198718	TOGARAM1	GO:0000226(microtubule cytoskeleton organization);GO:0005737(cytoplasm);GO:0005815(microtubule organizing center);GO:0005856(cytoskeleton);GO:0005874(microtubule);GO:0005876(spindle microtubule);GO:0005881(cytoplasmic microtubule);GO:0005929(cilium);GO:0008017(microtubule binding);GO:0030030(cell projection organization);GO:0031110(regulation of microtubule polymerization or depolymerization);GO:…	TOG array regulator of axonemal microtubules 1 [Source:HGNC Symbol;Acc:HGNC:19959]
chr1	54026681	54053504	ENSG00000116209	TMEM59	GO:0000137(Golgi cis cisterna);GO:0000138(Golgi trans cisterna);GO:0000139(Golgi membrane);GO:0004175(endopeptidase activity);GO:0005515(protein binding);GO:0005764(lysosome);GO:0005765(lysosomal membrane);GO:0005768(endosome);GO:0005770(late endosome);GO:0005794(Golgi apparatus);GO:0005797(Golgi medial cisterna);GO:0005886(plasma membrane);GO:0006508(proteolysis);GO:0006914(autophagy);GO:0010508…	transmembrane protein 59 [Source:HGNC Symbol;Acc:HGNC:1239]
chr21	14371115	14383484	ENSG00000155304	HSPA13	GO:0000166(nucleotide binding);GO:0005515(protein binding);GO:0005524(ATP binding);GO:0005737(cytoplasm);GO:0005739(mitochondrion);GO:0005783(endoplasmic reticulum);GO:0006986(response to unfolded protein);GO:0016887(ATPase activity);GO:0031072(heat shock protein binding);GO:0034620(cellular response to unfolded protein);GO:0042026(protein refolding);GO:0043231(intracellular membrane-bounded orga…	heat shock protein family A (Hsp70) member 13 [Source:HGNC Symbol;Acc:HGNC:11375]
chr9	12775020	12823060	ENSG00000153714	LURAP1L	GO:0005515(protein binding);GO:0043123(positive regulation of I-kappaB kinase/NF-kappaB signaling);GO:0043123(positive regulation of I-kappaB kinase/NF-kappaB signaling)	leucine rich adaptor protein 1 like [Source:HGNC Symbol;Acc:HGNC:31452]
chr6	35297818	35321771	ENSG00000023892	DEF6	GO:0005515(protein binding);GO:0005634(nucleus);GO:0005654(nucleoplasm);GO:0005737(cytoplasm);GO:0005829(cytosol);GO:0005856(cytoskeleton);GO:0005886(plasma membrane);GO:0016020(membrane);GO:0030175(filopodium);GO:0042995(cell projection);GO:0048471(perinuclear region of cytoplasm);GO:0048471(perinuclear region of cytoplasm)	DEF6 guanine nucleotide exchange factor [Source:HGNC Symbol;Acc:HGNC:2760]
chr17	35893707	35911651	ENSG00000270977	AC015849	NA	leucine rich repeat containing 37 member A3 (LRRC37A3) pseudogene
chr17	75721328	75757818	ENSG00000132470	ITGB4	GO:0001664(G protein-coupled receptor binding);GO:0005178(integrin binding);GO:0005515(protein binding);GO:0005730(nucleolus);GO:0005886(plasma membrane);GO:0005925(focal adhesion);GO:0006914(autophagy);GO:0007154(cell communication);GO:0007155(cell adhesion);GO:0007160(cell-matrix adhesion);GO:0007229(integrin-mediated signaling pathway);GO:0008305(integrin complex);GO:0009611(response to woundi…	integrin subunit beta 4 [Source:HGNC Symbol;Acc:HGNC:6158]
chr14	93237550	93333092	ENSG00000011114	BTBD7	GO:0005515(protein binding);GO:0005634(nucleus);GO:0007275(multicellular organism development);GO:0060693(regulation of branching involved in salivary gland morphogenesis);GO:0061138(morphogenesis of a branching epithelium);GO:0061138(morphogenesis of a branching epithelium)	BTB domain containing 7 [Source:HGNC Symbol;Acc:HGNC:18269]
chr6	145793502	145814795	ENSG00000118496	FBXO30	GO:0000209(protein polyubiquitination);GO:0005515(protein binding);GO:0005829(cytosol);GO:0008270(zinc ion binding);GO:0016567(protein ubiquitination);GO:0043687(post-translational protein modification);GO:0046872(metal ion binding);GO:0061630(ubiquitin protein ligase activity)	F-box protein 30 [Source:HGNC Symbol;Acc:HGNC:15600]
chr6	138422043	138692571	ENSG00000135540	NHSL1	GO:0030154(cell differentiation);GO:0030154(cell differentiation)	NHS like 1 [Source:HGNC Symbol;Acc:HGNC:21021]
chr15	60419609	60479160	ENSG00000128915	ICE2	GO:0005515(protein binding);GO:0005634(nucleus);GO:0005654(nucleoplasm);GO:0005829(cytosol);GO:0008023(transcription elongation factor complex);GO:0015030(Cajal body);GO:0016604(nuclear body);GO:0035327(transcriptionally active chromatin);GO:0035363(histone locus body);GO:0042795(snRNA transcription by RNA polymerase II);GO:0042796(snRNA transcription by RNA polymerase III);GO:0045945(positive re…	interactor of little elongation complex ELL subunit 2 [Source:HGNC Symbol;Acc:HGNC:29885]
chr1	154924740	154936719	ENSG00000163344	PMVK	GO:0000166(nucleotide binding);GO:0004631(phosphomevalonate kinase activity);GO:0005515(protein binding);GO:0005524(ATP binding);GO:0005737(cytoplasm);GO:0005777(peroxisome);GO:0005829(cytosol);GO:0006629(lipid metabolic process);GO:0006694(steroid biosynthetic process);GO:0006695(cholesterol biosynthetic process);GO:0008202(steroid metabolic process);GO:0008203(cholesterol metabolic process);GO:…	phosphomevalonate kinase [Source:HGNC Symbol;Acc:HGNC:9141]
chr4	15002674	15070153	ENSG00000137449	CPEB2	GO:0000900(translation repressor activity, mRNA regulatory element binding);GO:0003676(nucleic acid binding);GO:0003723(RNA binding);GO:0003730(mRNA 3'-UTR binding);GO:0005095(GTPase inhibitor activity);GO:0005634(nucleus);GO:0005737(cytoplasm);GO:0006412(translation);GO:0006417(regulation of translation);GO:0008135(translation factor activity, RNA binding);GO:0032869(cellular response to insulin…	cytoplasmic polyadenylation element binding protein 2 [Source:HGNC Symbol;Acc:HGNC:21745]
chr14	39031919	39109646	ENSG00000100934	SEC23A	GO:0000139(Golgi membrane);GO:0002474(antigen processing and presentation of peptide antigen via MHC class I);GO:0005096(GTPase activator activity);GO:0005515(protein binding);GO:0005737(cytoplasm);GO:0005783(endoplasmic reticulum);GO:0005789(endoplasmic reticulum membrane);GO:0005829(cytosol);GO:0006886(intracellular protein transport);GO:0006888(endoplasmic reticulum to Golgi vesicle-mediated t…	Sec23 homolog A, COPII coat complex component [Source:HGNC Symbol;Acc:HGNC:10701]
chr10	14518557	14774897	ENSG00000065809	FAM107B	NA	family with sequence similarity 107 member B [Source:HGNC Symbol;Acc:HGNC:23726]
chr8	99013266	99877580	ENSG00000132549	VPS13B	GO:0015031(protein transport);GO:0015031(protein transport)	vacuolar protein sorting 13 homolog B [Source:HGNC Symbol;Acc:HGNC:2183]
chr6	149218641	149411613	ENSG00000055208	TAB2	GO:0000187(activation of MAPK activity);GO:0002223(stimulatory C-type lectin receptor signaling pathway);GO:0002755(MyD88-dependent toll-like receptor signaling pathway);GO:0005515(protein binding);GO:0005654(nucleoplasm);GO:0005737(cytoplasm);GO:0005829(cytosol);GO:0005886(plasma membrane);GO:0007249(I-kappaB kinase/NF-kappaB signaling);GO:0007254(JNK cascade);GO:0007507(heart development);GO:00…	TGF-beta activated kinase 1 (MAP3K7) binding protein 2 [Source:HGNC Symbol;Acc:HGNC:17075]
chr17	8172457	8176399	ENSG00000179029	TMEM107	GO:0003674(molecular_function);GO:0005515(protein binding);GO:0005929(cilium);GO:0007275(multicellular organism development);GO:0016020(membrane);GO:0016021(integral component of membrane);GO:0021532(neural tube patterning);GO:0030030(cell projection organization);GO:0035869(ciliary transition zone);GO:0036038(MKS complex);GO:0042733(embryonic digit morphogenesis);GO:0042995(cell projection);GO:0…	transmembrane protein 107 [Source:HGNC Symbol;Acc:HGNC:28128]
chr1	3454665	3481113	ENSG00000130762	ARHGEF16	GO:0005085(guanyl-nucleotide exchange factor activity);GO:0005089(Rho guanyl-nucleotide exchange factor activity);GO:0005515(protein binding);GO:0005737(cytoplasm);GO:0005829(cytosol);GO:0007186(G protein-coupled receptor signaling pathway);GO:0017048(Rho GTPase binding);GO:0030165(PDZ domain binding);GO:0030971(receptor tyrosine kinase binding);GO:0043065(positive regulation of apoptotic process…	Rho guanine nucleotide exchange factor 16 [Source:HGNC Symbol;Acc:HGNC:15515]
chr16	4371848	4383538	ENSG00000168140	VASN	GO:0005515(protein binding);GO:0005576(extracellular region);GO:0005615(extracellular space);GO:0005739(mitochondrion);GO:0005765(lysosomal membrane);GO:0005886(plasma membrane);GO:0009986(cell surface);GO:0010719(negative regulation of epithelial to mesenchymal transition);GO:0016020(membrane);GO:0016021(integral component of membrane);GO:0030512(negative regulation of transforming growth factor…	vasorin [Source:HGNC Symbol;Acc:HGNC:18517]
chr1	108875350	108934545	ENSG00000121957	GPSM2	GO:0000132(establishment of mitotic spindle orientation);GO:0000166(nucleotide binding);GO:0000922(spindle pole);GO:0001965(G-protein alpha-subunit binding);GO:0005092(GDP-dissociation inhibitor activity);GO:0005515(protein binding);GO:0005737(cytoplasm);GO:0005813(centrosome);GO:0005829(cytosol);GO:0005856(cytoskeleton);GO:0005886(plasma membrane);GO:0005938(cell cortex);GO:0007049(cell cycle);G…	G protein signaling modulator 2 [Source:HGNC Symbol;Acc:HGNC:29501]
chr2	11179759	11348330	ENSG00000134318	ROCK2	GO:0000166(nucleotide binding);GO:0000281(mitotic cytokinesis);GO:0001934(positive regulation of protein phosphorylation);GO:0002931(response to ischemia);GO:0003180(aortic valve morphogenesis);GO:0003723(RNA binding);GO:0004672(protein kinase activity);GO:0004674(protein serine/threonine kinase activity);GO:0005198(structural molecule activity);GO:0005515(protein binding);GO:0005524(ATP binding)…	Rho associated coiled-coil containing protein kinase 2 [Source:HGNC Symbol;Acc:HGNC:10252]
chr22	45413693	45432509	ENSG00000128408	RIBC2	GO:0005515(protein binding);GO:0005634(nucleus);GO:0005634(nucleus)	RIB43A domain with coiled-coils 2 [Source:HGNC Symbol;Acc:HGNC:13241]
chr5	139390592	139395104	ENSG00000228672	PROB1	NA	proline rich basic protein 1 [Source:HGNC Symbol;Acc:HGNC:41906]
chr16	3018445	3022383	ENSG00000006327	TNFRSF12A	GO:0001525(angiogenesis);GO:0001726(ruffle);GO:0005515(protein binding);GO:0005886(plasma membrane);GO:0006915(apoptotic process);GO:0006931(substrate-dependent cell migration, cell attachment to substrate);GO:0007155(cell adhesion);GO:0007275(multicellular organism development);GO:0009986(cell surface);GO:0016020(membrane);GO:0016021(integral component of membrane);GO:0030154(cell differentiatio…	TNF receptor superfamily member 12A [Source:HGNC Symbol;Acc:HGNC:18152]
chr1	92029985	92063538	ENSG00000172031	EPHX4	GO:0003824(catalytic activity);GO:0005515(protein binding);GO:0016020(membrane);GO:0016021(integral component of membrane);GO:0016787(hydrolase activity)	epoxide hydrolase 4 [Source:HGNC Symbol;Acc:HGNC:23758]
chr1	36088892	36093932	ENSG00000116863	ADPRS	GO:0000287(magnesium ion binding);GO:0004553(hydrolase activity, hydrolyzing O-glycosyl compounds);GO:0004649(poly(ADP-ribose) glycohydrolase activity);GO:0005515(protein binding);GO:0005634(nucleus);GO:0005654(nucleoplasm);GO:0005694(chromosome);GO:0005737(cytoplasm);GO:0005739(mitochondrion);GO:0005759(mitochondrial matrix);GO:0006281(DNA repair);GO:0006974(cellular response to DNA damage stimu…	ADP-ribosylserine hydrolase [Source:HGNC Symbol;Acc:HGNC:21304]
chr9	19230435	19373545	ENSG00000137145	DENND4C	GO:0005085(guanyl-nucleotide exchange factor activity);GO:0005515(protein binding);GO:0005737(cytoplasm);GO:0005794(Golgi apparatus);GO:0005829(cytosol);GO:0005886(plasma membrane);GO:0015031(protein transport);GO:0016020(membrane);GO:0017112(Rab guanyl-nucleotide exchange factor activity);GO:0030659(cytoplasmic vesicle membrane);GO:0030904(retromer complex);GO:0031410(cytoplasmic vesicle);GO:003…	DENN domain containing 4C [Source:HGNC Symbol;Acc:HGNC:26079]
chr22	38982347	38992804	ENSG00000179750	APOBEC3B	GO:0000932(P-body);GO:0002376(immune system process);GO:0003723(RNA binding);GO:0003824(catalytic activity);GO:0004126(cytidine deaminase activity);GO:0005515(protein binding);GO:0005634(nucleus);GO:0005654(nucleoplasm);GO:0005737(cytoplasm);GO:0008270(zinc ion binding);GO:0009972(cytidine deamination);GO:0010529(negative regulation of transposition);GO:0016554(cytidine to uridine editing);GO:001…	apolipoprotein B mRNA editing enzyme catalytic subunit 3B [Source:HGNC Symbol;Acc:HGNC:17352]
chr14	35538352	35809304	ENSG00000174373	RALGAPA1	GO:0005096(GTPase activator activity);GO:0005634(nucleus);GO:0005737(cytoplasm);GO:0006355(regulation of transcription, DNA-templated);GO:0043547(positive regulation of GTPase activity);GO:0046982(protein heterodimerization activity);GO:0051056(regulation of small GTPase mediated signal transduction);GO:0090630(activation of GTPase activity);GO:0090630(activation of GTPase activity)	Ral GTPase activating protein catalytic subunit alpha 1 [Source:HGNC Symbol;Acc:HGNC:17770]
chr1	150982249	150995634	ENSG00000143412	ANXA9	GO:0001786(phosphatidylserine binding);GO:0002020(protease binding);GO:0005262(calcium channel activity);GO:0005509(calcium ion binding);GO:0005515(protein binding);GO:0005543(phospholipid binding);GO:0005544(calcium-dependent phospholipid binding);GO:0005546(phosphatidylinositol-4,5-bisphosphate binding);GO:0005615(extracellular space);GO:0005634(nucleus);GO:0005737(cytoplasm);GO:0005829(cytosol…	annexin A9 [Source:HGNC Symbol;Acc:HGNC:547]
chr2	202376327	202567751	ENSG00000204217	BMPR2	GO:0000166(nucleotide binding);GO:0001568(blood vessel development);GO:0001707(mesoderm formation);GO:0001893(maternal placenta development);GO:0001935(endothelial cell proliferation);GO:0001938(positive regulation of endothelial cell proliferation);GO:0001944(vasculature development);GO:0001946(lymphangiogenesis);GO:0001974(blood vessel remodeling);GO:0002063(chondrocyte development);GO:0003085(…	bone morphogenetic protein receptor type 2 [Source:HGNC Symbol;Acc:HGNC:1078]
chr20	63659300	63698684	ENSG00000026036	RTEL1-TNFRSF6B	GO:0000166(nucleotide binding);GO:0000723(telomere maintenance);GO:0003676(nucleic acid binding);GO:0003677(DNA binding);GO:0003678(DNA helicase activity);GO:0004386(helicase activity);GO:0005524(ATP binding);GO:0005634(nucleus);GO:0006139(nucleobase-containing compound metabolic process);GO:0006260(DNA replication);GO:0006281(DNA repair);GO:0006310(DNA recombination);GO:0006974(cellular response…	RTEL1-TNFRSF6B readthrough (NMD candidate) [Source:HGNC Symbol;Acc:HGNC:44095]
chr7	108147623	108456717	ENSG00000091129	NRCAM	GO:0001525(angiogenesis);GO:0001764(neuron migration);GO:0005515(protein binding);GO:0005576(extracellular region);GO:0005886(plasma membrane);GO:0005887(integral component of plasma membrane);GO:0007155(cell adhesion);GO:0007409(axonogenesis);GO:0007411(axon guidance);GO:0007413(axonal fasciculation);GO:0007416(synapse assembly);GO:0007417(central nervous system development);GO:0008104(protein l…	neuronal cell adhesion molecule [Source:HGNC Symbol;Acc:HGNC:7994]
chr17	75845699	75856507	ENSG00000132471	WBP2	GO:0000790(nuclear chromatin);GO:0000978(RNA polymerase II cis-regulatory region sequence-specific DNA binding);GO:0003713(transcription coactivator activity);GO:0005515(protein binding);GO:0005634(nucleus);GO:0005737(cytoplasm);GO:0030331(estrogen receptor binding);GO:0031490(chromatin DNA binding);GO:0032570(response to progesterone);GO:0033148(positive regulation of intracellular estrogen rece…	WW domain binding protein 2 [Source:HGNC Symbol;Acc:HGNC:12738]
chr5	96875986	96919703	ENSG00000164308	ERAP2	GO:0002250(adaptive immune response);GO:0002376(immune system process);GO:0002474(antigen processing and presentation of peptide antigen via MHC class I);GO:0004177(aminopeptidase activity);GO:0005737(cytoplasm);GO:0005783(endoplasmic reticulum);GO:0005788(endoplasmic reticulum lumen);GO:0005789(endoplasmic reticulum membrane);GO:0005886(plasma membrane);GO:0006508(proteolysis);GO:0008217(regulat…	endoplasmic reticulum aminopeptidase 2 [Source:HGNC Symbol;Acc:HGNC:29499]
chr7	17790761	17940501	ENSG00000071189	SNX13	GO:0005768(endosome);GO:0005769(early endosome);GO:0006886(intracellular protein transport);GO:0008289(lipid binding);GO:0009968(negative regulation of signal transduction);GO:0015031(protein transport);GO:0016020(membrane);GO:0016021(integral component of membrane);GO:0031901(early endosome membrane);GO:0032266(phosphatidylinositol-3-phosphate binding);GO:0035091(phosphatidylinositol binding);GO…	sorting nexin 13 [Source:HGNC Symbol;Acc:HGNC:21335]
chr16	2852730	2858170	ENSG00000005001	PRSS22	GO:0004252(serine-type endopeptidase activity);GO:0005576(extracellular region);GO:0006508(proteolysis);GO:0008233(peptidase activity);GO:0008236(serine-type peptidase activity);GO:0016787(hydrolase activity);GO:0016787(hydrolase activity)	serine protease 22 [Source:HGNC Symbol;Acc:HGNC:14368]
chr17	28879335	28897733	ENSG00000132589	FLOT2	GO:0001765(membrane raft assembly);GO:0001931(uropod);GO:0002020(protease binding);GO:0002080(acrosomal membrane);GO:0005515(protein binding);GO:0005768(endosome);GO:0005886(plasma membrane);GO:0005901(caveola);GO:0005912(adherens junction);GO:0005925(focal adhesion);GO:0007155(cell adhesion);GO:0008544(epidermis development);GO:0010629(negative regulation of gene expression);GO:0016020(membrane)…	flotillin 2 [Source:HGNC Symbol;Acc:HGNC:3758]
chr19	48321509	48330553	ENSG00000142227	EMP3	GO:0005515(protein binding);GO:0005886(plasma membrane);GO:0008219(cell death);GO:0016020(membrane);GO:0016021(integral component of membrane);GO:0032060(bleb assembly);GO:0032060(bleb assembly)	epithelial membrane protein 3 [Source:HGNC Symbol;Acc:HGNC:3335]
chr12	112026689	112108796	ENSG00000111300	NAA25	GO:0004596(peptide alpha-N-acetyltransferase activity);GO:0005515(protein binding);GO:0005737(cytoplasm);GO:0005794(Golgi apparatus);GO:0005829(cytosol);GO:0017196(N-terminal peptidyl-methionine acetylation);GO:0031416(NatB complex);GO:0031416(NatB complex)	N-alpha-acetyltransferase 25, NatB auxiliary subunit [Source:HGNC Symbol;Acc:HGNC:25783]
chr18	12446512	12658134	ENSG00000134278	SPIRE1	GO:0003779(actin binding);GO:0005515(protein binding);GO:0005654(nucleoplasm);GO:0005737(cytoplasm);GO:0005829(cytosol);GO:0005856(cytoskeleton);GO:0005886(plasma membrane);GO:0005938(cell cortex);GO:0007015(actin filament organization);GO:0015031(protein transport);GO:0016020(membrane);GO:0016192(vesicle-mediated transport);GO:0030036(actin cytoskeleton organization);GO:0030041(actin filament po…	spire type actin nucleation factor 1 [Source:HGNC Symbol;Acc:HGNC:30622]
chr11	31784779	31817961	ENSG00000007372	PAX6	GO:0000122(negative regulation of transcription by RNA polymerase II);GO:0000132(establishment of mitotic spindle orientation);GO:0000790(nuclear chromatin);GO:0000976(transcription regulatory region sequence-specific DNA binding);GO:0000978(RNA polymerase II cis-regulatory region sequence-specific DNA binding);GO:0000979(RNA polymerase II core promoter sequence-specific DNA binding);GO:0000981(D…	paired box 6 [Source:HGNC Symbol;Acc:HGNC:8620]
chr2	46541806	46584688	ENSG00000119729	RHOQ	GO:0000166(nucleotide binding);GO:0003924(GTPase activity);GO:0005515(protein binding);GO:0005522(profilin binding);GO:0005525(GTP binding);GO:0005737(cytoplasm);GO:0005829(cytosol);GO:0005884(actin filament);GO:0005886(plasma membrane);GO:0006897(endocytosis);GO:0007264(small GTPase mediated signal transduction);GO:0008286(insulin receptor signaling pathway);GO:0008360(regulation of cell shape);…	ras homolog family member Q [Source:HGNC Symbol;Acc:HGNC:17736]
chr3	156671862	156674446	ENSG00000243926	TIPARP-AS1	NA	TIPARP antisense RNA 1 [Source:HGNC Symbol;Acc:HGNC:41028]
chr10	102394110	102402524	ENSG00000077150	NFKB2	GO:0000790(nuclear chromatin);GO:0000978(RNA polymerase II cis-regulatory region sequence-specific DNA binding);GO:0000981(DNA-binding transcription factor activity, RNA polymerase II-specific);GO:0001228(DNA-binding transcription activator activity, RNA polymerase II-specific);GO:0002268(follicular dendritic cell differentiation);GO:0002467(germinal center formation);GO:0003677(DNA binding);GO:0…	nuclear factor kappa B subunit 2 [Source:HGNC Symbol;Acc:HGNC:7795]
chr15	69298912	69407780	ENSG00000137819	PAQR5	GO:0005496(steroid binding);GO:0005515(protein binding);GO:0005886(plasma membrane);GO:0007275(multicellular organism development);GO:0008289(lipid binding);GO:0016020(membrane);GO:0016021(integral component of membrane);GO:0030154(cell differentiation);GO:0038023(signaling receptor activity);GO:0048477(oogenesis);GO:0048477(oogenesis)	progestin and adipoQ receptor family member 5 [Source:HGNC Symbol;Acc:HGNC:29645]
chr9	122844556	122905359	ENSG00000056586	RC3H2	GO:0000209(protein polyubiquitination);GO:0000932(P-body);GO:0001782(B cell homeostasis);GO:0003677(DNA binding);GO:0003723(RNA binding);GO:0003725(double-stranded RNA binding);GO:0003729(mRNA binding);GO:0004842(ubiquitin-protein transferase activity);GO:0005737(cytoplasm);GO:0009791(post-embryonic development);GO:0009986(cell surface);GO:0010468(regulation of gene expression);GO:0010608(posttra…	ring finger and CCCH-type domains 2 [Source:HGNC Symbol;Acc:HGNC:21461]
X	130202707	130268899	ENSG00000056277	ZNF280C	GO:0003676(nucleic acid binding);GO:0003677(DNA binding);GO:0003700(DNA-binding transcription factor activity);GO:0005515(protein binding);GO:0005634(nucleus);GO:0006355(regulation of transcription, DNA-templated);GO:0046872(metal ion binding);GO:0046872(metal ion binding)	zinc finger protein 280C [Source:HGNC Symbol;Acc:HGNC:25955]
chr16	1771890	1773150	ENSG00000074071	MRPS34	GO:0003735(structural constituent of ribosome);GO:0005739(mitochondrion);GO:0005743(mitochondrial inner membrane);GO:0005763(mitochondrial small ribosomal subunit);GO:0005840(ribosome);GO:0032543(mitochondrial translation);GO:0070125(mitochondrial translational elongation);GO:0070126(mitochondrial translational termination);GO:0070126(mitochondrial translational termination)	mitochondrial ribosomal protein S34 [Source:HGNC Symbol;Acc:HGNC:16618]
chr12	56521820	56596193	ENSG00000076067	RBMS2	GO:0003676(nucleic acid binding);GO:0003723(RNA binding);GO:0003730(mRNA 3'-UTR binding);GO:0005634(nucleus);GO:0005737(cytoplasm);GO:0005829(cytosol);GO:0006396(RNA processing);GO:0008143(poly(A) binding);GO:0008266(poly(U) RNA binding);GO:1990904(ribonucleoprotein complex);GO:1990904(ribonucleoprotein complex)	RNA binding motif single stranded interacting protein 2 [Source:HGNC Symbol;Acc:HGNC:9909]
chr6	100508194	100881372	ENSG00000112249	ASCC3	GO:0000166(nucleotide binding);GO:0003676(nucleic acid binding);GO:0003678(DNA helicase activity);GO:0003723(RNA binding);GO:0004386(helicase activity);GO:0005515(protein binding);GO:0005524(ATP binding);GO:0005622(intracellular);GO:0005634(nucleus);GO:0005654(nucleoplasm);GO:0005829(cytosol);GO:0006281(DNA repair);GO:0006307(DNA dealkylation involved in DNA repair);GO:0006974(cellular response t…	activating signal cointegrator 1 complex subunit 3 [Source:HGNC Symbol;Acc:HGNC:18697]
chr1	155335268	155562807	ENSG00000116539	ASH1L	GO:0000981(DNA-binding transcription factor activity, RNA polymerase II-specific);GO:0001501(skeletal system development);GO:0002674(negative regulation of acute inflammatory response);GO:0003677(DNA binding);GO:0003682(chromatin binding);GO:0005515(protein binding);GO:0005634(nucleus);GO:0005654(nucleoplasm);GO:0005694(chromosome);GO:0005794(Golgi apparatus);GO:0005923(bicellular tight junction)…	ASH1 like histone lysine methyltransferase [Source:HGNC Symbol;Acc:HGNC:19088]
chr22	30969245	30979395	ENSG00000253352	TUG1	NA	taurine up-regulated 1 [Source:HGNC Symbol;Acc:HGNC:26066]
chr16	30199228	30204310	ENSG00000261052	SULT1A3	GO:0004062(aryl sulfotransferase activity);GO:0005515(protein binding);GO:0005737(cytoplasm);GO:0005829(cytosol);GO:0006068(ethanol catabolic process);GO:0006584(catecholamine metabolic process);GO:0006629(lipid metabolic process);GO:0006805(xenobiotic metabolic process);GO:0007212(dopamine receptor signaling pathway);GO:0008146(sulfotransferase activity);GO:0008202(steroid metabolic process);GO:…	sulfotransferase family 1A member 3 [Source:HGNC Symbol;Acc:HGNC:11455]
chr6	72621792	73198851	ENSG00000185760	KCNQ5	GO:0005216(ion channel activity);GO:0005244(voltage-gated ion channel activity);GO:0005249(voltage-gated potassium channel activity);GO:0005251(delayed rectifier potassium channel activity);GO:0005267(potassium channel activity);GO:0005515(protein binding);GO:0005516(calmodulin binding);GO:0005886(plasma membrane);GO:0005887(integral component of plasma membrane);GO:0006811(ion transport);GO:0006…	potassium voltage-gated channel subfamily Q member 5 [Source:HGNC Symbol;Acc:HGNC:6299]
chr5	143277931	143435512	ENSG00000113580	NR3C1	GO:0000122(negative regulation of transcription by RNA polymerase II);GO:0000790(nuclear chromatin);GO:0000977(RNA polymerase II regulatory region sequence-specific DNA binding);GO:0000978(RNA polymerase II cis-regulatory region sequence-specific DNA binding);GO:0000981(DNA-binding transcription factor activity, RNA polymerase II-specific);GO:0001046(core promoter sequence-specific DNA binding);G…	nuclear receptor subfamily 3 group C member 1 [Source:HGNC Symbol;Acc:HGNC:7978]
chr1	28505943	28539300	ENSG00000180198	RCC1	GO:0000082(G1/S transition of mitotic cell cycle);GO:0000785(chromatin);GO:0000790(nuclear chromatin);GO:0000794(condensed nuclear chromosome);GO:0003677(DNA binding);GO:0003682(chromatin binding);GO:0005085(guanyl-nucleotide exchange factor activity);GO:0005087(Ran guanyl-nucleotide exchange factor activity);GO:0005515(protein binding);GO:0005634(nucleus);GO:0005654(nucleoplasm);GO:0005694(chrom…	regulator of chromosome condensation 1 [Source:HGNC Symbol;Acc:HGNC:1913]
chr1	219968600	220046530	ENSG00000136628	EPRS1	GO:0000166(nucleotide binding);GO:0003723(RNA binding);GO:0003824(catalytic activity);GO:0004812(aminoacyl-tRNA ligase activity);GO:0004818(glutamate-tRNA ligase activity);GO:0004827(proline-tRNA ligase activity);GO:0005515(protein binding);GO:0005524(ATP binding);GO:0005737(cytoplasm);GO:0005829(cytosol);GO:0005886(plasma membrane);GO:0006412(translation);GO:0006417(regulation of translation);GO…	glutamyl-prolyl-tRNA synthetase 1 [Source:HGNC Symbol;Acc:HGNC:3418]
chr9	83659968	83707958	ENSG00000135018	UBQLN1	GO:0000045(autophagosome assembly);GO:0000502(proteasome complex);GO:0005515(protein binding);GO:0005634(nucleus);GO:0005654(nucleoplasm);GO:0005737(cytoplasm);GO:0005776(autophagosome);GO:0005783(endoplasmic reticulum);GO:0005829(cytosol);GO:0005886(plasma membrane);GO:0006511(ubiquitin-dependent protein catabolic process);GO:0006914(autophagy);GO:0016020(membrane);GO:0016235(aggresome);GO:00162…	ubiquilin 1 [Source:HGNC Symbol;Acc:HGNC:12508]
chr7	100092728	100101940	ENSG00000166508	MCM7	GO:0000082(G1/S transition of mitotic cell cycle);GO:0000166(nucleotide binding);GO:0000727(double-strand break repair via break-induced replication);GO:0000784(nuclear chromosome, telomeric region);GO:0000785(chromatin);GO:0003677(DNA binding);GO:0003678(DNA helicase activity);GO:0003688(DNA replication origin binding);GO:0003697(single-stranded DNA binding);GO:0004386(helicase activity);GO:0005…	minichromosome maintenance complex component 7 [Source:HGNC Symbol;Acc:HGNC:6950]
chr15	67542703	67807117	ENSG00000137764	MAP2K5	GO:0000122(negative regulation of transcription by RNA polymerase II);GO:0000165(MAPK cascade);GO:0000166(nucleotide binding);GO:0000187(activation of MAPK activity);GO:0004672(protein kinase activity);GO:0004674(protein serine/threonine kinase activity);GO:0004708(MAP kinase kinase activity);GO:0004713(protein tyrosine kinase activity);GO:0005515(protein binding);GO:0005524(ATP binding);GO:00056…	mitogen-activated protein kinase kinase 5 [Source:HGNC Symbol;Acc:HGNC:6845]
chr1	67701475	67833467	ENSG00000172380	GNG12	GO:0003924(GTPase activity);GO:0005515(protein binding);GO:0005834(heterotrimeric G-protein complex);GO:0005884(actin filament);GO:0005886(plasma membrane);GO:0007165(signal transduction);GO:0007186(G protein-coupled receptor signaling pathway);GO:0016020(membrane);GO:0021987(cerebral cortex development);GO:0030165(PDZ domain binding);GO:0031680(G-protein beta/gamma-subunit complex);GO:0031681(G-…	G protein subunit gamma 12 [Source:HGNC Symbol;Acc:HGNC:19663]
chr1	16645622	16650289	ENSG00000186301	MST1P2	NA	macrophage stimulating 1 pseudogene 2 [Source:HGNC Symbol;Acc:HGNC:7383]
chr17	28897781	28903079	ENSG00000167536	DHRS13	GO:0005576(extracellular region);GO:0005743(mitochondrial inner membrane);GO:0016020(membrane);GO:0016491(oxidoreductase activity);GO:0042572(retinol metabolic process);GO:0042574(retinal metabolic process);GO:0052650(NADP-retinol dehydrogenase activity);GO:0055114(oxidation-reduction process);GO:0055114(oxidation-reduction process)	dehydrogenase/reductase 13 [Source:HGNC Symbol;Acc:HGNC:28326]
chr3	168008689	168095924	ENSG00000173905	GOLIM4	GO:0000139(Golgi membrane);GO:0005768(endosome);GO:0005794(Golgi apparatus);GO:0005796(Golgi lumen);GO:0005801(cis-Golgi network);GO:0010008(endosome membrane);GO:0016020(membrane);GO:0016021(integral component of membrane);GO:0030133(transport vesicle);GO:0030139(endocytic vesicle);GO:0032580(Golgi cisterna membrane);GO:0032580(Golgi cisterna membrane)	golgi integral membrane protein 4 [Source:HGNC Symbol;Acc:HGNC:15448]
chr1	66924895	66988619	ENSG00000198160	MIER1	GO:0000122(negative regulation of transcription by RNA polymerase II);GO:0000981(DNA-binding transcription factor activity, RNA polymerase II-specific);GO:0001103(RNA polymerase II repressing transcription factor binding);GO:0003677(DNA binding);GO:0003714(transcription corepressor activity);GO:0004407(histone deacetylase activity);GO:0005515(protein binding);GO:0005634(nucleus);GO:0005654(nucleo…	MIER1 transcriptional regulator [Source:HGNC Symbol;Acc:HGNC:29657]
chr5	60596912	60700190	ENSG00000035499	DEPDC1B	GO:0005096(GTPase activator activity);GO:0005829(cytosol);GO:0007165(signal transduction);GO:0016477(cell migration);GO:0030177(positive regulation of Wnt signaling pathway);GO:0035556(intracellular signal transduction);GO:0043547(positive regulation of GTPase activity);GO:0051056(regulation of small GTPase mediated signal transduction);GO:0051056(regulation of small GTPase mediated signal transd…	DEP domain containing 1B [Source:HGNC Symbol;Acc:HGNC:24902]
chr1	34981533	35031741	ENSG00000271741	AC114490	NA	novel transcript, ZMYM6-ZMYM6NB readthrough
chr10	93993931	94332823	ENSG00000138193	PLCE1	GO:0000139(Golgi membrane);GO:0000187(activation of MAPK activity);GO:0001558(regulation of cell growth);GO:0004435(phosphatidylinositol phospholipase C activity);GO:0004629(phospholipase C activity);GO:0005085(guanyl-nucleotide exchange factor activity);GO:0005515(protein binding);GO:0005737(cytoplasm);GO:0005794(Golgi apparatus);GO:0005829(cytosol);GO:0005886(plasma membrane);GO:0006629(lipid m…	phospholipase C epsilon 1 [Source:HGNC Symbol;Acc:HGNC:17175]
chr3	23945286	23980617	ENSG00000174738	NR1D2	GO:0000122(negative regulation of transcription by RNA polymerase II);GO:0000790(nuclear chromatin);GO:0000977(RNA polymerase II regulatory region sequence-specific DNA binding);GO:0000978(RNA polymerase II cis-regulatory region sequence-specific DNA binding);GO:0000981(DNA-binding transcription factor activity, RNA polymerase II-specific);GO:0000987(cis-regulatory region sequence-specific DNA bi…	nuclear receptor subfamily 1 group D member 2 [Source:HGNC Symbol;Acc:HGNC:7963]
chr3	33388336	33441371	ENSG00000153560	UBP1	GO:0000790(nuclear chromatin);GO:0000978(RNA polymerase II cis-regulatory region sequence-specific DNA binding);GO:0000981(DNA-binding transcription factor activity, RNA polymerase II-specific);GO:0001228(DNA-binding transcription activator activity, RNA polymerase II-specific);GO:0001525(angiogenesis);GO:0003677(DNA binding);GO:0003700(DNA-binding transcription factor activity);GO:0005515(protei…	upstream binding protein 1 [Source:HGNC Symbol;Acc:HGNC:12507]
chr2	71276561	71435069	ENSG00000075292	ZNF638	GO:0003676(nucleic acid binding);GO:0003677(DNA binding);GO:0003690(double-stranded DNA binding);GO:0003723(RNA binding);GO:0005634(nucleus);GO:0005654(nucleoplasm);GO:0005737(cytoplasm);GO:0008270(zinc ion binding);GO:0008380(RNA splicing);GO:0016607(nuclear speck);GO:0043231(intracellular membrane-bounded organelle);GO:0046872(metal ion binding);GO:0046872(metal ion binding)	zinc finger protein 638 [Source:HGNC Symbol;Acc:HGNC:17894]
chr19	41956681	41959321	ENSG00000105404	RABAC1	GO:0005515(protein binding);GO:0005737(cytoplasm);GO:0005794(Golgi apparatus);GO:0005886(plasma membrane);GO:0008021(synaptic vesicle);GO:0008022(protein C-terminus binding);GO:0016020(membrane);GO:0016021(integral component of membrane);GO:0030054(cell junction);GO:0031410(cytoplasmic vesicle);GO:0042802(identical protein binding);GO:0045202(synapse);GO:0070064(proline-rich region binding);GO:00…	Rab acceptor 1 [Source:HGNC Symbol;Acc:HGNC:9794]
chr3	127598410	127622436	ENSG00000073111	MCM2	GO:0000082(G1/S transition of mitotic cell cycle);GO:0000166(nucleotide binding);GO:0000727(double-strand break repair via break-induced replication);GO:0000784(nuclear chromosome, telomeric region);GO:0000785(chromatin);GO:0003677(DNA binding);GO:0003678(DNA helicase activity);GO:0003688(DNA replication origin binding);GO:0003697(single-stranded DNA binding);GO:0004386(helicase activity);GO:0005…	minichromosome maintenance complex component 2 [Source:HGNC Symbol;Acc:HGNC:6944]
chr3	196946356	196969060	ENSG00000119227	PIGZ	GO:0000026(alpha-1,2-mannosyltransferase activity);GO:0000030(mannosyltransferase activity);GO:0005783(endoplasmic reticulum);GO:0005789(endoplasmic reticulum membrane);GO:0006506(GPI anchor biosynthetic process);GO:0016020(membrane);GO:0016021(integral component of membrane);GO:0016254(preassembly of GPI anchor in ER membrane);GO:0016740(transferase activity);GO:0016757(transferase activity, tra…	phosphatidylinositol glycan anchor biosynthesis class Z [Source:HGNC Symbol;Acc:HGNC:30596]
chr3	142449007	142578733	ENSG00000175054	ATR	GO:0000077(DNA damage checkpoint);GO:0000166(nucleotide binding);GO:0000723(telomere maintenance);GO:0000784(nuclear chromosome, telomeric region);GO:0003677(DNA binding);GO:0004672(protein kinase activity);GO:0004674(protein serine/threonine kinase activity);GO:0005515(protein binding);GO:0005524(ATP binding);GO:0005634(nucleus);GO:0005654(nucleoplasm);GO:0005694(chromosome);GO:0005794(Golgi app…	ATR serine/threonine kinase [Source:HGNC Symbol;Acc:HGNC:882]
chr2	135531455	135725270	ENSG00000048991	R3HDM1	GO:0003676(nucleic acid binding);GO:0003723(RNA binding);GO:0003723(RNA binding)	R3H domain containing 1 [Source:HGNC Symbol;Acc:HGNC:9757]
X	49876724	49879241	ENSG00000234390	USP27X-AS1	NA	USP27X antisense RNA 1 (head to head) [Source:HGNC Symbol;Acc:HGNC:27249]
chr5	118973796	118974122	ENSG00000197744	PTMAP2	NA	prothymosin alpha pseudogene 2 [Source:HGNC Symbol;Acc:HGNC:9625]
chr11	3339261	3379222	ENSG00000005801	ZNF195	GO:0000978(RNA polymerase II cis-regulatory region sequence-specific DNA binding);GO:0003676(nucleic acid binding);GO:0003677(DNA binding);GO:0005634(nucleus);GO:0006355(regulation of transcription, DNA-templated);GO:0008270(zinc ion binding);GO:0046872(metal ion binding);GO:0046872(metal ion binding)	zinc finger protein 195 [Source:HGNC Symbol;Acc:HGNC:12986]
chr21	6484623	6499261	ENSG00000275895	U2AF1L5	GO:0000398(mRNA splicing, via spliceosome);GO:0003676(nucleic acid binding);GO:0003723(RNA binding);GO:0005515(protein binding);GO:0005634(nucleus);GO:0005654(nucleoplasm);GO:0005681(spliceosomal complex);GO:0016607(nuclear speck);GO:0030628(pre-mRNA 3'-splice site binding);GO:0046872(metal ion binding);GO:0089701(U2AF);GO:0089701(U2AF)	U2 small nuclear RNA auxiliary factor 1 like 5 [Source:HGNC Symbol;Acc:HGNC:51830]
chr1	88684222	88836255	ENSG00000065243	PKN2	GO:0000166(nucleotide binding);GO:0003723(RNA binding);GO:0004672(protein kinase activity);GO:0004674(protein serine/threonine kinase activity);GO:0004697(protein kinase C activity);GO:0004698(calcium-dependent protein kinase C activity);GO:0005515(protein binding);GO:0005524(ATP binding);GO:0005634(nucleus);GO:0005654(nucleoplasm);GO:0005737(cytoplasm);GO:0005813(centrosome);GO:0005829(cytosol);…	protein kinase N2 [Source:HGNC Symbol;Acc:HGNC:9406]
X	9463295	9741037	ENSG00000101849	TBL1X	GO:0000118(histone deacetylase complex);GO:0000122(negative regulation of transcription by RNA polymerase II);GO:0000976(transcription regulatory region sequence-specific DNA binding);GO:0003714(transcription corepressor activity);GO:0005515(protein binding);GO:0005634(nucleus);GO:0005654(nucleoplasm);GO:0006357(regulation of transcription by RNA polymerase II);GO:0006508(proteolysis);GO:0007605(…	transducin beta like 1 X-linked [Source:HGNC Symbol;Acc:HGNC:11585]
chr13	113815630	113845744	ENSG00000233695	GAS6-AS1	NA	GAS6 antisense RNA 1 [Source:HGNC Symbol;Acc:HGNC:39826]
chr3	101827991	101861022	ENSG00000144802	NFKBIZ	GO:0005515(protein binding);GO:0005634(nucleus);GO:0006357(regulation of transcription by RNA polymerase II);GO:0006954(inflammatory response);GO:0016607(nuclear speck);GO:0036464(cytoplasmic ribonucleoprotein granule);GO:0050729(positive regulation of inflammatory response);GO:0050852(T cell receptor signaling pathway);GO:2000321(positive regulation of T-helper 17 cell differentiation);GO:200032…	NFKB inhibitor zeta [Source:HGNC Symbol;Acc:HGNC:29805]
chr7	100435282	100436497	ENSG00000160813	PPP1R35	GO:0004864(protein phosphatase inhibitor activity);GO:0010923(negative regulation of phosphatase activity);GO:0019902(phosphatase binding);GO:0032515(negative regulation of phosphoprotein phosphatase activity);GO:0032515(negative regulation of phosphoprotein phosphatase activity)	protein phosphatase 1 regulatory subunit 35 [Source:HGNC Symbol;Acc:HGNC:28320]
chr16	29454501	29458219	ENSG00000181625	SLX1B	GO:0000724(double-strand break repair via homologous recombination);GO:0004518(nuclease activity);GO:0004519(endonuclease activity);GO:0005515(protein binding);GO:0005634(nucleus);GO:0005654(nucleoplasm);GO:0006281(DNA repair);GO:0006310(DNA recombination);GO:0006974(cellular response to DNA damage stimulus);GO:0008821(crossover junction endodeoxyribonuclease activity);GO:0010792(DNA double-stran…	SLX1 homolog B, structure-specific endonuclease subunit [Source:HGNC Symbol;Acc:HGNC:28748]
chr3	160399274	160434954	ENSG00000113810	SMC4	GO:0000070(mitotic sister chromatid segregation);GO:0000166(nucleotide binding);GO:0000775(chromosome, centromeric region);GO:0000796(condensin complex);GO:0000797(condensin core heterodimer);GO:0000799(nuclear condensin complex);GO:0003697(single-stranded DNA binding);GO:0005515(protein binding);GO:0005524(ATP binding);GO:0005634(nucleus);GO:0005654(nucleoplasm);GO:0005694(chromosome);GO:0005737…	structural maintenance of chromosomes 4 [Source:HGNC Symbol;Acc:HGNC:14013]
chr22	43110750	43129712	ENSG00000100290	BIK	GO:0005515(protein binding);GO:0005739(mitochondrion);GO:0006915(apoptotic process);GO:0008584(male gonad development);GO:0008637(apoptotic mitochondrial changes);GO:0012505(endomembrane system);GO:0016020(membrane);GO:0016021(integral component of membrane);GO:0031334(positive regulation of protein-containing complex assembly);GO:0031966(mitochondrial membrane);GO:0042981(regulation of apoptotic…	BCL2 interacting killer [Source:HGNC Symbol;Acc:HGNC:1051]
chr8	143017982	143023832	ENSG00000160932	LY6E	GO:0005515(protein binding);GO:0005576(extracellular region);GO:0005886(plasma membrane);GO:0007166(cell surface receptor signaling pathway);GO:0016020(membrane);GO:0030550(acetylcholine receptor inhibitor activity);GO:0031225(anchored component of membrane);GO:2000272(negative regulation of signaling receptor activity);GO:2000272(negative regulation of signaling receptor activity)	lymphocyte antigen 6 family member E [Source:HGNC Symbol;Acc:HGNC:6727]
chr11	66291894	66296664	ENSG00000179292	TMEM151A	GO:0016020(membrane);GO:0016021(integral component of membrane)	transmembrane protein 151A [Source:HGNC Symbol;Acc:HGNC:28497]
chr9	126860665	126885878	ENSG00000177125	ZBTB34	GO:0000790(nuclear chromatin);GO:0000978(RNA polymerase II cis-regulatory region sequence-specific DNA binding);GO:0000981(DNA-binding transcription factor activity, RNA polymerase II-specific);GO:0003676(nucleic acid binding);GO:0003677(DNA binding);GO:0005515(protein binding);GO:0005634(nucleus);GO:0005654(nucleoplasm);GO:0006357(regulation of transcription by RNA polymerase II);GO:0046872(meta…	zinc finger and BTB domain containing 34 [Source:HGNC Symbol;Acc:HGNC:31446]
X	110194186	110440233	ENSG00000101935	AMMECR1	GO:0005515(protein binding);GO:0005634(nucleus);GO:0005654(nucleoplasm);GO:0005739(mitochondrion);GO:0008150(biological_process);GO:0008150(biological_process)	AMMECR nuclear protein 1 [Source:HGNC Symbol;Acc:HGNC:467]
chr7	192571	260772	ENSG00000177706	FAM20C	GO:0000166(nucleotide binding);GO:0001501(skeletal system development);GO:0004674(protein serine/threonine kinase activity);GO:0005509(calcium ion binding);GO:0005515(protein binding);GO:0005524(ATP binding);GO:0005576(extracellular region);GO:0005615(extracellular space);GO:0005737(cytoplasm);GO:0005788(endoplasmic reticulum lumen);GO:0005794(Golgi apparatus);GO:0006468(protein phosphorylation);…	FAM20C golgi associated secretory pathway kinase [Source:HGNC Symbol;Acc:HGNC:22140]
chr17	29566052	29573157	ENSG00000167543	TP53I13	GO:0003674(molecular_function);GO:0005515(protein binding);GO:0005737(cytoplasm);GO:0005886(plasma membrane);GO:0009411(response to UV);GO:0014070(response to organic cyclic compound);GO:0016020(membrane);GO:0016021(integral component of membrane);GO:0042493(response to drug);GO:0045786(negative regulation of cell cycle);GO:0045786(negative regulation of cell cycle)	tumor protein p53 inducible protein 13 [Source:HGNC Symbol;Acc:HGNC:25102]
chr4	74365145	74388749	ENSG00000124882	EREG	GO:0000165(MAPK cascade);GO:0001525(angiogenesis);GO:0001550(ovarian cumulus expansion);GO:0001556(oocyte maturation);GO:0001819(positive regulation of cytokine production);GO:0005154(epidermal growth factor receptor binding);GO:0005515(protein binding);GO:0005576(extracellular region);GO:0005615(extracellular space);GO:0005886(plasma membrane);GO:0005887(integral component of plasma membrane);GO…	epiregulin [Source:HGNC Symbol;Acc:HGNC:3443]
chr15	100849831	100876836	ENSG00000272808	AC015712	NA	uncharacterized LOC105369201 [Source:NCBI gene (formerly Entrezgene);Acc:105369201]
chr3	9933816	9945406	ENSG00000163703	CRELD1	GO:0003197(endocardial cushion development);GO:0003279(cardiac septum development);GO:0003756(protein disulfide isomerase activity);GO:0005201(extracellular matrix structural constituent);GO:0005509(calcium ion binding);GO:0005515(protein binding);GO:0016020(membrane);GO:0016021(integral component of membrane);GO:0016853(isomerase activity);GO:0062023(collagen-containing extracellular matrix);GO:…	cysteine rich with EGF like domains 1 [Source:HGNC Symbol;Acc:HGNC:14630]
chr2	85394753	85418432	ENSG00000042493	CAPG	GO:0001726(ruffle);GO:0003779(actin binding);GO:0005515(protein binding);GO:0005546(phosphatidylinositol-4,5-bisphosphate binding);GO:0005615(extracellular space);GO:0005634(nucleus);GO:0005654(nucleoplasm);GO:0005730(nucleolus);GO:0005737(cytoplasm);GO:0005814(centriole);GO:0007417(central nervous system development);GO:0008154(actin polymerization or depolymerization);GO:0008290(F-actin capping…	capping actin protein, gelsolin like [Source:HGNC Symbol;Acc:HGNC:1474]
chr15	92900189	93027996	ENSG00000173575	CHD2	GO:0000166(nucleotide binding);GO:0000978(RNA polymerase II cis-regulatory region sequence-specific DNA binding);GO:0003677(DNA binding);GO:0003678(DNA helicase activity);GO:0003723(RNA binding);GO:0004386(helicase activity);GO:0005515(protein binding);GO:0005524(ATP binding);GO:0005634(nucleus);GO:0005654(nucleoplasm);GO:0005730(nucleolus);GO:0006325(chromatin organization);GO:0006357(regulation…	chromodomain helicase DNA binding protein 2 [Source:HGNC Symbol;Acc:HGNC:1917]
chr12	122701293	122703357	ENSG00000182782	HCAR2	GO:0001781(neutrophil apoptotic process);GO:0004930(G protein-coupled receptor activity);GO:0005886(plasma membrane);GO:0006915(apoptotic process);GO:0007165(signal transduction);GO:0007186(G protein-coupled receptor signaling pathway);GO:0016020(membrane);GO:0016021(integral component of membrane);GO:0030054(cell junction);GO:0033031(positive regulation of neutrophil apoptotic process);GO:005099…	hydroxycarboxylic acid receptor 2 [Source:HGNC Symbol;Acc:HGNC:24827]
chr17	18327860	18363563	ENSG00000176974	SHMT1	GO:0000900(translation repressor activity, mRNA regulatory element binding);GO:0003824(catalytic activity);GO:0004372(glycine hydroxymethyltransferase activity);GO:0004843(thiol-dependent ubiquitin-specific protease activity);GO:0005515(protein binding);GO:0005634(nucleus);GO:0005654(nucleoplasm);GO:0005737(cytoplasm);GO:0005829(cytosol);GO:0006231(dTMP biosynthetic process);GO:0006544(glycine me…	serine hydroxymethyltransferase 1 [Source:HGNC Symbol;Acc:HGNC:10850]
chr2	147844517	147930826	ENSG00000121989	ACVR2A	GO:0000166(nucleotide binding);GO:0001702(gastrulation with mouth forming second);GO:0001934(positive regulation of protein phosphorylation);GO:0004672(protein kinase activity);GO:0004674(protein serine/threonine kinase activity);GO:0004675(transmembrane receptor protein serine/threonine kinase activity);GO:0005515(protein binding);GO:0005524(ATP binding);GO:0005737(cytoplasm);GO:0005886(plasma m…	activin A receptor type 2A [Source:HGNC Symbol;Acc:HGNC:173]
chr11	13668668	13732346	ENSG00000197601	FAR1	GO:0005777(peroxisome);GO:0005778(peroxisomal membrane);GO:0005779(integral component of peroxisomal membrane);GO:0005782(peroxisomal matrix);GO:0006629(lipid metabolic process);GO:0008611(ether lipid biosynthetic process);GO:0010025(wax biosynthetic process);GO:0016020(membrane);GO:0016021(integral component of membrane);GO:0016491(oxidoreductase activity);GO:0035336(long-chain fatty-acyl-CoA me…	fatty acyl-CoA reductase 1 [Source:HGNC Symbol;Acc:HGNC:26222]
chr7	82754012	83162930	ENSG00000186472	PCLO	GO:0005509(calcium ion binding);GO:0005515(protein binding);GO:0005522(profilin binding);GO:0005544(calcium-dependent phospholipid binding);GO:0005856(cytoskeleton);GO:0007010(cytoskeleton organization);GO:0007416(synapse assembly);GO:0014069(postsynaptic density);GO:0016020(membrane);GO:0016021(integral component of membrane);GO:0016079(synaptic vesicle exocytosis);GO:0017157(regulation of exocy…	piccolo presynaptic cytomatrix protein [Source:HGNC Symbol;Acc:HGNC:13406]
chr12	25205246	25250936	ENSG00000133703	KRAS	GO:0000165(MAPK cascade);GO:0000166(nucleotide binding);GO:0001889(liver development);GO:0001934(positive regulation of protein phosphorylation);GO:0002223(stimulatory C-type lectin receptor signaling pathway);GO:0003924(GTPase activity);GO:0005515(protein binding);GO:0005525(GTP binding);GO:0005737(cytoplasm);GO:0005739(mitochondrion);GO:0005829(cytosol);GO:0005886(plasma membrane);GO:0005925(fo…	KRAS proto-oncogene, GTPase [Source:HGNC Symbol;Acc:HGNC:6407]
chr20	4780023	4823608	ENSG00000101265	RASSF2	GO:0000775(chromosome, centromeric region);GO:0000776(kinetochore);GO:0000777(condensed chromosome kinetochore);GO:0001501(skeletal system development);GO:0001503(ossification);GO:0004672(protein kinase activity);GO:0005515(protein binding);GO:0005634(nucleus);GO:0005654(nucleoplasm);GO:0005694(chromosome);GO:0005737(cytoplasm);GO:0005794(Golgi apparatus);GO:0005829(cytosol);GO:0005886(plasma mem…	Ras association domain family member 2 [Source:HGNC Symbol;Acc:HGNC:9883]
chr4	183099257	183320777	ENSG00000151718	WWC2	GO:0000122(negative regulation of transcription by RNA polymerase II);GO:0005515(protein binding);GO:0005829(cytosol);GO:0019900(kinase binding);GO:0035331(negative regulation of hippo signaling);GO:0046621(negative regulation of organ growth);GO:0060090(molecular adaptor activity);GO:0060090(molecular adaptor activity)	WW and C2 domain containing 2 [Source:HGNC Symbol;Acc:HGNC:24148]
chr1	183023420	183145592	ENSG00000135862	LAMC1	GO:0005201(extracellular matrix structural constituent);GO:0005576(extracellular region);GO:0005604(basement membrane);GO:0005606(laminin-1 complex);GO:0005615(extracellular space);GO:0005788(endoplasmic reticulum lumen);GO:0007155(cell adhesion);GO:0007492(endoderm development);GO:0009887(animal organ morphogenesis);GO:0009888(tissue development);GO:0016477(cell migration);GO:0022617(extracellul…	laminin subunit gamma 1 [Source:HGNC Symbol;Acc:HGNC:6492]
chr17	57085092	57121346	ENSG00000121057	AKAP1	GO:0003676(nucleic acid binding);GO:0003723(RNA binding);GO:0005515(protein binding);GO:0005739(mitochondrion);GO:0005741(mitochondrial outer membrane);GO:0005829(cytosol);GO:0007596(blood coagulation);GO:0010738(regulation of protein kinase A signaling);GO:0016020(membrane);GO:0016021(integral component of membrane);GO:0034237(protein kinase A regulatory subunit binding);GO:0140374(antiviral inn…	A-kinase anchoring protein 1 [Source:HGNC Symbol;Acc:HGNC:367]
chr14	63761899	64226433	ENSG00000054654	SYNE2	GO:0003779(actin binding);GO:0005515(protein binding);GO:0005634(nucleus);GO:0005635(nuclear envelope);GO:0005640(nuclear outer membrane);GO:0005654(nucleoplasm);GO:0005737(cytoplasm);GO:0005739(mitochondrion);GO:0005856(cytoskeleton);GO:0005886(plasma membrane);GO:0005925(focal adhesion);GO:0007097(nuclear migration);GO:0016020(membrane);GO:0016021(integral component of membrane);GO:0016529(sarc…	spectrin repeat containing nuclear envelope protein 2 [Source:HGNC Symbol;Acc:HGNC:17084]
chr7	116210506	116258783	ENSG00000135269	TES	GO:0003723(RNA binding);GO:0005515(protein binding);GO:0005634(nucleus);GO:0005737(cytoplasm);GO:0005829(cytosol);GO:0005886(plasma membrane);GO:0005925(focal adhesion);GO:0008270(zinc ion binding);GO:0008285(negative regulation of cell population proliferation);GO:0030054(cell junction);GO:0032991(protein-containing complex);GO:0042127(regulation of cell population proliferation);GO:0045296(cadh…	testin LIM domain protein [Source:HGNC Symbol;Acc:HGNC:14620]
[truncated: 27,099 more rows]

## Sheet: ALKBH5 overlapping RNA m6A
sheet 2 overlapping MeRIP-seq of shALKBH5 cells compared with shCON cells;
seqnames	start	end	geneId	transcriptId	geneName	GO	KEGG	Description	peak_annotation
[truncated: 13,405 more rows]

## Sheet: YTHDF1 overlapping m6a RIP
sheet 3 overlapping MeRIP-seq and RIP-seq of shYTHDF1 cells compared with shCON cells
[truncated: 1,247 more rows]
