# Supplementary material for: ALKBH5 promotes hypopharyngeal squamous cell carcinoma apoptosis by targeting TLR2 in a YTHDF1/IGF2BP2-mediated manner
Source: Cell Death Discov. 2023 Aug 23;9:308. doi: 10.1038/s41420-023-01589-6 (PMC10447508; doi:10.1038/s41420-023-01589-6)
Supplement: Supplementary file 7 — original data [file 41420_2023_1589_MOESM7_ESM.zip › 2I-WB/revision/New Microsoft Excel Worksheet.xlsx]

## Sheet: Sheet1
70	70	58	58
73	70	113	113
118	110	96	95
65	67	69	67
1.07692	1.04478	0.84058	0.865672
1.12308	1.04478	1.63768	1.68657
1.81538	1.64179	1.3913	1.41791
1	1	1	1
